# Supplementary material for: MLL-fusion-driven leukemia requires SETD2 to safeguard genomic integrity
Source: Nat Commun. 2018 May 18;9:1983. doi: 10.1038/s41467-018-04329-y (PMC5959866; doi:10.1038/s41467-018-04329-y)
Supplement: Supplementary file 4 — Supplementary Data 1 [file 41467_2018_4329_MOESM4_ESM.xlsx]

## Sheet: Supplementary_table_5
			MLL-AF1p		MLL-AF4		MLL-AF9		MLL-CBP		MLL-EEN		MLL-ENL		MLL-GAS7
gene_name	uniprot_id	number of intercating MLL-fusions	p-value	Spectral Counts	p-value	Spectral Counts	p-value	Spectral Counts	p-value	Spectral Counts	p-value	Spectral Counts	p-value	Spectral Counts	p-value	Spectral Counts	neg_ctrl
MEN1	O00255	7	9.3e-12	26|25	9.75e-16	33|29	5.6e-19	66|77	2.66e-07	26|22	2.16e-15	70|103	7.76e-22	83|81	1.33e-16	72|77	0|0
NUDT21	O43809	7	0.00944	6|4	0.0382	3|4	0.00548	8|8	0.0282	3|5	0.0363	7|7	0.000781	12|13	0.0216	8|7	0|0
DHX16	O60231	7	0.0838	5|3	0.0929	5|1	0.0393	6|5	0.0336	2|12	0.0113	9|12	0.00372	11|11	0.0569	7|7	0|0
PSIP1	O75475	7	0.0147	14|7	0.00444	12|10	0.00252	26|19	0.0387	11|11	0.00601	28|25	0.00266	24|23	0.00231	33|27	0|5
KAT7	O95251	7	0.000612	11|4	0.00526	7|3	1.53e-06	18|23	1.3e-05	10|13	1.5e-06	24|28	3.16e-08	25|25	3.01e-06	23|23	0|0
VIM	P08670	7	0.00446	7|3	0.0109	4|3	6.28e-05	20|20	8.4e-06	8|30	0.000219	21|21	2.06e-09	36|37	3.78e-05	28|20	0|0
PRKAR1A	P10644	7	0.0139	8|3	0.048	3|3	0.00601	10|8	0.02	3|5	0.0361	10|5	0.000321	14|17	0.0208	11|6	0|0
TPR	P12270	7	0.000478	26|15	0.0258	12|7	0.000503	45|35	0.0162	12|12	0.00132	42|39	0.00092	33|35	0.017	25|20	0|0
SON	P18583	7	0.00625	8|4	0.0257	3|5	0.000124	26|28	0.000128	11|27	0.000165	32|34	8.97e-06	38|36	0.000141	32|30	0|0
CSNK2A2	P19784	7	0.0611	2|2	0.0284	3|2	0.00767	7|7	0.000277	5|14	0.00339	10|12	0.00112	11|9	0.00963	9|7	0|0
PML	P29590	7	0.00588	9|3	0.0282	4|4	6.61e-06	22|22	0.00146	9|9	0.000339	17|21	0.000148	15|17	0.00944	13|8	0|0
MCM2	P49736	7	0.00316	16|14	0.00708	12|14	0.00342	28|27	0.0185	11|17	0.0146	24|39	0.00306	23|34	0.0287	25|29	0|2
KPNA2	P52292	7	0.00778	5|3	0.0167	5|2	0.00948	8|7	0.00123	7|8	0.0137	7|8	0.00562	11|7	0.0114	8|7	0|0
ACTB	P60709	7	0.00772	18|22	0.0145	22|16	0.0407	34|26	4.38e-07	41|347	0.0697	31|42	2.59e-21	183|133	0.0407	47|31	3|3
CSNK2B	P67870	7	0.00881	3|3	0.0119	3|3	0.0125	8|6	0.0959	1|9	0.00432	9|14	0.00133	8|12	0.00759	9|11	0|0
CSNK2A1	P68400	7	0.00444	7|8	0.00212	11|8	0.00229	17|18	0.00262	7|22	0.002	20|21	0.000145	26|22	0.000374	24|24	2|0
RUNX1	Q01196	7	0.00468	7|8	0.00296	8|7	9.51e-05	21|17	0.000625	7|16	0.0043	17|14	0.000351	18|19	0.00242	17|16	0|2
KMT2A	Q03164	7	1.68e-74	117|89	1.68e-74	127|103	1.68e-74	331|329	1.68e-74	126|118	1.68e-74	332|418	1.68e-74	335|410	1.68e-74	366|346	0|0
EIF4G1	Q04637	7	9.74e-05	12|7	0.0448	7|2	5.48e-05	15|17	0.00697	6|6	0.00036	22|15	4.4e-06	18|22	1.63e-08	37|31	0|0
TBL3	Q12788	7	0.0457	5|2	0.0369	4|3	0.0103	11|7	0.0249	3|50	0.00306	13|14	0.00935	10|9	0.044	6|7	0|0
SF3A3	Q12874	7	0.000134	16|13	0.000595	15|12	0.00105	22|24	0.0378	7|31	0.00214	27|27	0.000618	21|24	0.0157	20|18	0|3
TRIM28	Q13263	7	0.078	3|3	0.129	3|2	0.0109	9|8	0.0364	4|4	0.0298	9|7	0.00347	9|11	0.00592	14|10	0|0
IKZF1	Q13422	7	9.58e-06	13|10	3.9e-06	12|13	1.24e-09	31|36	3.65e-06	12|16	3.02e-06	26|30	9.08e-10	29|34	6.77e-06	26|22	0|0
UBAP2L	Q14157	7	0.00274	5|4	0.0225	6|2	0.00165	9|10	0.00545	5|4	0.0292	4|8	1.14e-07	21|26	5.51e-05	24|17	0|0
TCEB3	Q14241	7	0.028	8|3	0.0059	7|6	0.00146	14|13	0.00932	4|11	0.0619	12|7	0.000614	13|20	0.00806	14|11	0|1
CHD4	Q14839	7	0.00582	9|8	0.0116	7|9	2.26e-09	33|32	0.000352	8|29	8.89e-06	28|34	7.89e-10	34|34	0.00684	20|17	2|2
NOLC1	Q14978	7	4.03e-10	20|20	0.134	7|0	5.85e-07	25|25	0.000155	8|82	1.47e-09	49|45	2.1e-08	38|30	0.0454	6|10	0|0
MAPRE1	Q15691	7	0.000166	12|6	0.0273	3|3	0.00271	10|9	0.00167	5|8	0.000822	15|16	0.000131	14|18	0.0088	11|7	0|0
MAP7D1	Q3KQU3	7	0.000581	11|6	0.00818	8|3	7.63e-05	18|20	0.000867	6|13	0.001	19|16	5.23e-07	29|26	9.18e-05	20|23	0|0
GPATCH4	Q5T3I0	7	0.0654	4|4	0.00238	6|11	0.00155	16|12	0.000169	12|11	0.0113	9|15	0.00316	9|12	0.0139	10|11	0|0
LUZP1	Q86V48	7	0.0465	4|3	0.127	4|2	0.000318	15|12	0.0384	2|21	0.00263	17|12	2.63e-10	38|31	0.00402	12|12	0|0
ZC3H18	Q86VM9	7	0.00901	7|4	0.0319	5|4	7.44e-05	18|18	0.00572	4|20	0.00413	14|13	1.49e-07	27|27	3.1e-05	27|21	0|0
JADE3	Q92613	7	8.36e-06	17|9	0.00529	5|5	7.76e-09	40|31	2.9e-05	23|12	2.88e-09	39|43	2.11e-12	43|41	9.52e-10	37|42	0|0
SMARCC1	Q92922	7	0.00155	9|7	0.0707	5|4	0.00245	15|13	0.0245	3|18	0.037	16|10	0.0114	10|12	0.0255	12|13	1|0
ZNF512	Q96ME7	7	0.00905	6|6	0.0463	4|6	0.000573	15|20	0.00556	5|22	0.00107	23|20	9.24e-05	23|22	0.00379	16|17	0|2
SPEN	Q96T58	7	0.00233	8|6	0.0532	3|5	2.75e-06	34|26	3.3e-06	12|46	1.61e-06	37|38	3.93e-06	23|35	0.00201	19|14	0|0
SCAF11	Q99590	7	0.00683	11|3	0.00125	6|7	9.18e-05	17|17	0.0119	3|14	0.000787	15|16	0.000126	17|16	0.0116	13|7	0|0
SETD2	Q9BYW2	7	0.00119	12|6	0.0372	3|4	2.74e-05	28|23	9.84e-05	12|15	9.48e-05	30|25	1.41e-07	36|36	0.000219	30|20	0|0
WDR33	Q9C0J8	7	0.00455	9|4	0.0214	6|3	7.68e-05	16|17	0.000576	7|38	0.000511	19|17	2.17e-05	18|18	0.000172	22|16	0|0
NUP50	Q9UKX7	7	0.00657	6|5	0.0121	4|5	0.00469	11|9	0.00791	5|8	0.00687	12|12	0.00396	10|11	0.0302	8|6	0|0
SMC3	Q9UQE7	7	0.0385	11|2	0.174	2|3	7.2e-06	22|23	0.00544	7|6	0.000114	28|19	0.000301	15|16	0.0139	12|7	0|0
WBP11	Q9Y2W2	7	0.00438	5|5	0.00782	5|5	0.00288	13|8	0.00287	3|17	0.00631	12|9	0.00743	7|8	0.00903	9|10	0|0
DNAJC8	O75937	6	0.0148	5|3	0.0377	3|4	0.0326	5|6	0.00449	3|26	0.0105	11|9			0.0401	7|5	0|0
LUC7L3	O95232	6	0.0733	2|2	0.0261	3|4	0.0451	4|6	0.00909	4|6	0.0342	7|5			0.0276	5|7	0|0
CPSF4	O95639	6	0.043	3|2	0.0825	2|2	0.0131	7|7	0.0108	2|9	0.0756	5|4	0.00118	11|9			0|0
ZNF22	P17026	6	0.0267	4|2			0.0158	7|5	0.0298	2|5	0.00367	11|11	0.00196	9|10	0.0268	7|6	0|0
MCM3	P25205	6	0.0323	13|3	0.033	8|4	0.00207	16|16			0.00483	26|17	0.00351	16|14	0.00865	16|15	0|2
STIP1	P31948	6	2.24e-06	15|10	0.000129	12|8	0.00675	7|10			0.0233	8|9	0.000219	14|14	0.000371	18|15	0|0
CSTF2	P33240	6	0.0019	8|6	0.105	2|3	0.0111	8|7	0.0135	4|5	0.026	7|8	0.0144	6|9			0|0
RFC1	P35251	6	0.0509	8|6	0.175	5|6	0.00219	21|21			0.0416	16|18	0.00362	20|19	0.0305	17|18	1|2
CCT4	P50991	6	3.18e-06	12|9	0.00014	7|9	0.00145	11|9			0.0359	8|6	7.15e-05	15|14	2.32e-05	26|17	0|0
RPL26	P61254	6			0.0432	3|3	0.0346	6|4	0.000789	5|17	0.0113	9|8	0.00148	11|8	0.0105	6|9	0|0
SRSF11	Q05519	6			0.0472	2|3	0.00579	8|8	0.0652	1|3	0.00763	8|11	0.000838	11|11	0.0243	4|7	0|0
IK	Q13123	6	0.005	9|5			0.00398	14|10	0.0163	5|54	0.00752	16|12	0.00711	10|11	0.0572	8|9	0|0
PRPF4B	Q13523	6	0.00862	5|4	0.00897	6|4	0.00248	12|9			0.00181	18|13	6.82e-06	23|20	0.00059	15|27	0|0
VEZF1	Q14119	6	0.0266	4|3	0.152	3|1	0.00941	9|6			0.0511	6|6	0.00327	10|10	0.0534	8|5	0|0
DCTN1	Q14203	6	0.00222	9|5	0.0279	3|6	0.000911	12|15	0.0165	7|4			0.00366	8|12	0.00684	12|13	0|0
SMC1A	Q14683	6	0.0877	14|5	0.037	12|5	0.0037	22|17			0.00109	33|29	0.000635	22|30	0.0283	23|15	4|2
LASP1	Q14847	6	0.000829	7|12	0.0324	4|5	0.011	11|8			0.0636	9|8	0.0109	8|12	0.0255	11|9	0|1
RRP12	Q5JTH9	6	0.0566	5|2			0.00137	13|12	0.0276	3|6	0.00474	10|14	0.00121	12|14	0.032	8|7	0|0
THOC7	Q6I9Y2	6	0.0213	4|3	0.164	2|3	0.0117	6|9	0.0909	2|4	0.014	10|9			0.0374	7|7	0|0
SND1	Q7KZF4	6	0.0782	11|2	0.0258	4|4	0.000813	20|10			0.000817	21|16	0.000175	17|20	0.000149	26|21	0|0
DDX46	Q7L014	6	0.0162	17|11	0.0138	16|14	0.002	37|33			0.0347	34|29	0.00268	30|37	0.033	33|28	4|4
HDGFRP2	Q7Z4V5	6			0.0298	5|3	0.00934	7|8	0.033	3|33	0.00374	12|12	0.000948	12|14	0.00848	14|8	0|0
PBRM1	Q86U86	6	0.0249	8|5			0.00213	18|19	0.0142	6|12	0.0137	21|16	0.00239	14|24	0.0536	13|13	0|0
FUBP1	Q96AE4	6	0.00448	5|4	0.0255	3|3	0.0464	4|4			0.0722	6|3	0.00684	8|6	0.0135	8|6	0|0
CHAMP1	Q96JM3	6	0.0651	6|2	0.109	5|2	0.00504	11|10	0.0337	2|8	0.0631	9|6			0.0396	9|7	0|0
ZFP91	Q96JP5	6			0.102	2|2	0.00051	14|14	0.0292	6|3	0.0301	6|9	0.00184	9|13	0.00965	10|11	0|0
CCT7	Q99832	6	0.00114	7|5	0.0116	3|7	0.0123	8|7	0.0317	7|3			0.00227	8|12	0.00173	10|13	0|0
DPY30	Q9C005	6	0.031	2|2	0.0512	2|2			0.00973	2|7	0.0364	2|6	0.0151	2|6	0.0358	3|4	0|0
JADE2	Q9NQC1	6			0.0281	4|3	0.00214	12|9	0.0589	4|2	0.00492	9|13	0.0031	11|8	0.0328	9|5	0|0
LYAR	Q9NX58	6	0.00108	7|7	0.141	5|0	0.00107	12|14	0.0184	3|21	0.000537	16|20	0.0113	7|8			0|0
NXF1	Q9UBU9	6			0.0997	4|3	0.00653	10|7	0.0199	2|8	0.0169	9|9	0.00383	10|9	0.0202	10|7	0|0
ZC3H4	Q9UPT8	6	5.92e-06	15|10			0.00829	10|8	0.000366	5|19	0.000198	28|18	0.000141	16|18	0.000209	20|20	1|0
PA2G4	Q9UQ80	6	0.00349	7|4	0.014	3|6	0.0074	8|6			0.00958	9|9	0.00782	6|11	0.00432	12|12	0|0
EIF3L	Q9Y262	6	0.00383	8|5	0.0349	3|4	0.00256	13|10			0.0124	12|10	0.000211	18|15	0.000305	25|18	0|0
LUC7L2	Q9Y383	6	0.00624	5|6			0.0108	9|8	0.0143	5|4	0.0485	7|6	0.00173	12|10	0.00396	13|12	0|0
PSMA7	O14818	5	0.0187	6|3	0.146	1|2	0.0176	8|6					0.00801	8|8	0.0448	8|6	0|0
HSP90AA1	P07900	5	3.98e-05	22|27	0.0017	14|19			0.0615	18|12			0.000122	34|43	0.00125	43|33	2|2
PAICS	P22234	5	0.00227	13|4	0.0741	2|2	0.00724	8|7					0.000535	11|14	0.00108	17|12	0|0
PSMA3	P25788	5	0.0131	2|5			0.0217	5|5	0.0473	5|2			0.0156	6|5	0.00646	10|8	0|0
MSN	P26038	5	0.00195	15|10	0.112	5|13	0.00972	21|16					0.00395	21|20	0.00494	25|24	2|0
PPP2R1A	P30153	5	0.0418	4|2			0.0255	6|7	0.0229	3|4	0.0164	8|9			0.0319	6|8	0|0
RFC2	P35250	5			0.0571	4|2	0.0341	7|5	0.0208	4|4	0.0197	11|7			0.0313	6|7	0|0
RPL22	P35268	5	0.0201	8|6	0.0296	6|5			0.000563	11|23			0.0126	10|12	0.0523	14|12	1|0
COPB2	P35606	5					0.00592	9|8	0.106	0|6	0.0685	8|5	0.00928	7|8	0.0581	8|5	0|0
NOP2	P46087	5	0.0214	4|4	0.0223	8|2	0.00439	11|9			0.000644	21|18	0.000255	25|16			0|0
RPL5	P46777	5	0.0296	3|4					2.3e-05	10|17	0.00311	11|11	0.000297	11|13	0.0295	6|7	0|0
CCT5	P48643	5	0.0306	7|2	0.0417	3|3	0.0165	7|6					0.00223	8|12	0.00413	13|10	0|0
CCT3	P49368	5	0.00136	11|6	0.00546	5|7	0.00358	15|11					7.66e-05	18|21	0.000437	21|19	1|0
CTCF	P49711	5	0.0109	22|18	0.00349	26|19	0.0211	35|31	0.0161	17|35	0.0633	34|41					4|5
HCFC1	P51610	5	0.0107	29|11	0.0376	13|15	0.00557	36|38			0.043	38|31			0.052	30|29	0|2
ZNF131	P52739	5	0.0803	4|2			0.00405	12|9			0.0128	9|10	0.000127	14|19	0.00212	14|14	0|0
TPM4	P67936	5	0.0644	4|7	0.0128	6|9			0.0438	5|7			0.00669	14|13	0.0361	14|11	1|0
RAE1	P78406	5	0.0556	2|4	0.00806	4|4	0.0461	5|4	0.0235	2|8	0.0584	4|6					0|0
PSME1	Q06323	5	0.000901	6|5	0.0121	3|5	0.0428	5|4					0.00389	7|9	0.0139	7|7	0|0
RPL18	Q07020	5	0.00112	7|4	0.126	4|0	0.0239	4|6			0.0114	8|5	0.000149	14|10			0|0
SMARCB1	Q12824	5	0.0948	7|0	0.0178	4|4	0.01	9|7	0.0828	2|4	0.0613	7|4					0|0
CHD3	Q12873	5					0.00441	10|11	0.00262	4|21	0.00213	13|20	0.00134	13|14	0.00166	16|17	0|0
EIF3I	Q13347	5	0.00569	5|4			0.0449	5|4	0.107	3|2			0.00423	7|7	0.00367	10|11	0|0
TCOF1	Q13428	5	0.00887	7|4	0.163	2|2	9.98e-07	27|24					3.99e-07	25|25	0.000124	22|20	0|0
SF3B2	Q13435	5	0.0192	20|16	0.113	15|11	0.0226	37|28	0.0271	13|81	0.0678	43|32					6|4
GNL2	Q13823	5			0.0492	6|5	0.0225	15|11	0.09	4|10	0.0527	16|11			0.0451	14|11	0|0
ZMYM3	Q14202	5	0.0776	3|4			0.0229	7|9	0.0707	2|5	0.0372	8|8			0.0536	8|7	0|0
NUMA1	Q14980	5	0.00564	56|44	0.113	42|31	0.0183	93|89	0.00401	39|142			0.015	109|91			13|13
TIMM50	Q3ZCQ8	5	0.0524	3|3			0.00253	10|10	0.0342	2|5	0.00638	10|9	0.0015	11|9			0|0
ARL6IP4	Q66PJ3	5	0.000804	9|7			0.00398	11|11	0.012	4|39	0.00802	14|11			0.0676	5|11	1|0
SUPT6H	Q7KZ85	5	0.0922	4|3			0.0276	5|10			4.66e-08	54|38	5.15e-06	22|25	0.000183	23|20	0|0
HOOK3	Q86VS8	5	0.0274	4|3			0.0226	7|7			0.0749	5|7	0.00766	7|11	0.0238	8|9	0|0
CIR1	Q86X95	5	0.0356	3|3			0.00383	9|9	0.00432	4|22	0.00444	13|10	0.0107	7|8			0|0
CHERP	Q8IWX8	5					0.0436	4|9	0.0078	5|49	0.00324	14|11	0.000304	14|15	0.0107	8|12	0|0
PPHLN1	Q8NEY8	5					0.000369	12|15	0.0294	2|28	0.00852	16|8	0.00113	10|13	0.00629	10|11	0|0
BOD1L1	Q8NFC6	5	0.0274	9|3			0.0191	12|6			0.00404	18|14	0.00422	12|13	0.00537	17|14	0|0
GATAD2B	Q8WXI9	5	0.0689	3|2			0.0266	5|6	0.0217	2|8	0.042	6|7	0.00581	9|8			0|0
DNAJC9	Q8WXX5	5	0.0139	7|7	0.00864	8|8			0.0224	4|12			0.0152	11|15	0.0442	14|13	2|0
ANP32B	Q92688	5	0.00432	4|5	0.138	0|2					0.0557	4|5	0.00298	7|9	0.0075	9|7	0|0
CDCA7L	Q96GN5	5					0.00386	9|9	0.0128	2|13	0.0162	8|7	0.00173	10|10	0.00747	10|8	0|0
PPP1R9B	Q96SB3	5					0.000724	14|15	0.00784	3|12	0.00139	13|18	0.000169	26|15	0.057	6|6	0|0
WDR18	Q9BV38	5					0.00321	9|9	0.00311	7|7	0.0327	7|6	0.000724	10|11	0.00273	10|10	0|0
RBM4	Q9BWF3	5	0.0827	4|3			0.0207	10|6	0.0216	3|7	0.044	8|9	0.0134	9|9			0|0
NIFK	Q9BYG3	5	0.0898	2|2	0.0653	2|2	0.0106	6|9	0.0818	1|7	0.0284	8|6					0|0
TBL1XR1	Q9BZK7	5					0.00881	7|9	0.0149	4|4	0.0478	5|7	0.00901	7|9	0.0455	5|7	0|0
XAB2	Q9HCS7	5	0.0352	5|2			0.00752	11|8			0.00293	14|12	6.62e-05	17|18	0.00203	13|14	0|0
ZMYM2	Q9UBW7	5					0.00108	16|11	0.00485	4|8	0.00479	14|11	0.00317	14|8	0.015	11|8	0|0
ANAPC7	Q9UJX3	5	0.0179	4|3			0.00169	11|10			0.00383	13|11	0.00134	8|13	0.0259	9|6	0|0
AKAP8L	Q9ULX6	5					0.0235	6|6	0.0206	5|6	0.038	5|7	0.000261	11|15	0.027	10|6	0|0
C14orf166	Q9Y224	5	0.0329	3|4			0.0175	7|6			0.0773	3|9	0.0103	7|7	0.00982	12|9	0|0
PRRC2C	Q9Y520	5	0.00305	8|4			0.0214	8|7			0.0843	8|6	0.000288	19|15	2.4e-05	26|23	0|0
CBX4	O00257	4					0.00215	9|12	0.0103	3|9	0.0421	7|5	0.00991	7|7			0|0
PRPF4	O43172	4	0.0111	11|8			0.0228	17|14					0.0161	16|18	0.0284	17|20	1|2
PPIH	O43447	4	0.0165	4|3	0.0721	2|3	0.0166	6|6	0.000179	6|12							0|0
RRP9	O43818	4					0.0478	8|5	0.0837	2|15	0.0236	10|8	0.00474	10|10			0|0
AKAP8	O43823	4					0.00724	9|8			0.0106	13|9	0.000239	20|17	0.00334	15|13	0|0
CCNT1	O60563	4			0.000299	10|5	7.48e-08	24|21					0.00376	11|7	0.0556	5|5	0|0
ANKRD17	O75179	4					6.85e-05	25|25			0.0316	6|11	2.87e-06	40|31	1.24e-06	42|46	0|0
NCOR1	O75376	4					0.00915	9|10	0.0568	4|4			0.000907	13|18	0.0322	9|8	0|0
CSDE1	O75534	4	0.00709	11|6							0.0144	16|14	0.00976	11|14	0.00107	25|19	0|0
ZRANB2	O95218	4	0.0151	5|3	0.121	4|1	0.0435	5|6	0.00615	3|7							0|0
STAU1	O95793	4	0.0631	4|2			0.00932	9|6			0.0561	7|5			0.045	8|5	0|0
ADA	P00813	4	0.000712	11|9	0.0127	6|8							0.00715	11|13	0.00741	18|13	0|3
HMGN1	P05114	4	0.0106	6|5	0.0982	6|0	0.0268	8|7			0.0608	8|6					0|0
HSP90AB1	P08238	4	7.83e-06	37|34	0.00791	21|26							0.005	43|43	0.0565	51|38	4|6
NCL	P19338	4	0.0813	36|29					1.1e-08	88|571	0.00324	142|129	0.00621	105|92			13|10
CDK11B	P21127	4	0.0545	4|3							0.0602	18|4	0.00145	11|12	0.00431	12|10	0|0
NME2	P22392	4	0.0122	4|5	0.109	5|0							0.00606	10|7	0.00741	11|9	0|0
EEF1G	P26641	4	0.00694	11|8	0.0487	5|9							0.0105	13|12	0.048	11|14	0|0
MAP4	P27816	4	0.00426	7|6			0.0478	8|6					0.00636	14|11	0.0647	10|7	1|0
TKT	P29401	4	0.00461	9|8	0.00979	7|9	0.0164	15|11							0.0459	13|11	2|0
CLIP1	P30622	4	0.0925	8|1	0.106	5|2	0.0157	9|8							0.00884	14|10	0|0
MYH9	P35579	4					0.0272	7|9	0.0594	3|102			2.65e-34	162|113	0.00019	20|22	0|0
SKIV2L2	P42285	4					0.0211	18|13			0.0357	20|15	0.00347	21|21	0.012	18|25	0|0
NUP153	P49790	4					0.00251	12|11			0.00707	12|12	3.29e-05	17|20	0.0123	14|8	1|0
CCT8	P50990	4	0.0137	9|7	0.0275	6|9							0.00686	16|16	0.021	15|17	0|2
BLM	P54132	4			0.0933	4|2	0.00287	10|11			0.00319	15|13	0.00772	12|7			0|0
EIF3E	P60228	4					0.0139	9|6			0.0234	7|9	0.0015	11|12	0.00123	16|16	0|0
CALM1; CALM2; CALM3	P62158	4	0.0401	4|2	0.0866	2|3			0.0246	2|8			0.000476	10|12			0|0
NOP14	P78316	4					0.00897	8|8	0.0193	2|26	0.0582	8|6	0.00237	9|14			0|0
CCT2	P78371	4	0.000775	8|8	0.00434	5|6							0.000445	14|22	0.000615	18|18	0|1
MLLT1	Q03111	4			1.31e-10	23|26	0.0184	6|8	0.0984	0|6			9.92e-23	1|2			0|0
RING1	Q06587	4	0.0188	3|5			0.00607	8|6	0.0655	1|9			0.0159	5|6			0|0
BPTF	Q12830	4					0.00168	16|14			0.00367	15|20	0.000178	20|23	0.0356	10|9	0|0
TRAP1	Q12931	4	0.00481	6|5	0.0126	4|4			0.0586	4|4					0.0404	9|8	0|0
THOC5	Q13769	4			0.163	4|0	0.0287	6|7			0.0383	10|7			0.0539	8|7	0|0
CPSF6	Q16630	4					0.00608	10|6			0.0363	6|7	0.000334	13|13	0.00339	12|12	0|0
NOM1	Q5C9Z4	4	0.0918	3|3	0.0373	3|4	0.0314	6|7	0.0231	3|10							0|0
ZCCHC8	Q6NZY4	4					0.00749	10|14			0.0684	12|8	0.000253	23|22	0.00168	25|15	0|0
CDC73	Q6P1J9	4					0.0189	13|10			0.0603	14|10	0.000434	18|19	0.0158	16|15	0|0
ATAD2	Q6PL18	4					0.025	7|8			0.00894	12|12	1.71e-06	19|27	0.000278	16|21	0|0
MTDH	Q86UE4	4	0.016	5|3			0.0235	7|5	0.104	2|3					0.0471	5|7	0|0
PAF1	Q8N7H5	4							0.00067	5|24	0.0561	11|4	0.00185	16|11	0.0576	7|6	0|0
DDX55	Q8NHQ9	4			0.147	3|2			0.104	0|6	0.0745	9|4			0.0675	7|5	0|0
GPKOW	Q92917	4					0.0288	9|5	0.0153	3|13	0.0229	9|9	0.00626	10|10			0|0
EXOSC8	Q96B26	4	0.0298	3|3					0.032	2|4	0.0213	9|7			0.024	8|6	0|0
PDLIM2	Q96JY6	4			0.0295	3|3	0.0195	6|4	0.0362	3|3	0.0251	6|6					0|0
RBM15	Q96T37	4	0.0795	7|4							0.0417	15|14	0.000853	20|22	0.0502	14|11	0|2
TCF12	Q99081	4					0.00505	9|9			0.0591	5|8	0.000653	11|13	0.0323	7|7	0|0
UTP14A	Q9BVJ6	4					0.0421	4|8	0.0132	2|13	0.0474	8|6	0.000218	16|15			0|0
SAP130	Q9H0E3	4	0.0218	4|4					0.0375	3|6	0.0469	5|6	0.0162	6|8			0|0
SENP3	Q9H4L4	4					0.0195	7|5	0.0888	1|5			0.00328	8|11	0.0277	9|7	0|0
ESF1	Q9H501	4					0.029	4|8			0.0149	11|9	0.0141	8|7	0.0423	7|7	0|0
FAM60A	Q9NP50	4			0.0113	3|5	0.0233	6|5			0.0462	4|6	0.0109	6|6			0|0
ENY2	Q9NPA8	4	0.0231	4|4			0.0283	5|5	0.00612	3|19	0.0636	5|5					0|0
EIF3K	Q9UBQ5	4	0.0694	3|2	0.102	2|2	0.038	4|6							0.0351	6|5	0|0
C19orf53	Q9UNZ5	4	0.0342	7|3	0.115	5|0	0.0206	5|6			0.0774	5|5					0|0
ZNF148	Q9UQR1	4					0.00554	9|7			0.00887	9|12	0.000781	11|12	0.0156	9|6	0|0
ZNF281	Q9Y2X9	4					0.0234	6|6			0.0448	4|9	0.00211	9|9	0.0509	5|6	0|0
RBM7	Q9Y580	4					0.0406	6|4	0.057	2|4			0.00838	9|7	0.0203	7|9	0|0
SUPT5H	O00267	3			0.109	3|3			0.00301	5|46	0.00418	15|13					0|0
TAF4	O00268	3	0.103	4|1			0.00831	7|9	0.0714	3|2							0|0
DDX3X	O00571	3							0.0427	8|96	0.0251	30|31			0.062	27|23	2|1
MYL12B	O14950	3	0.0609	2|2					0.107	2|2			0.00369	12|10			0|0
HTATSF1	O43719	3	0.0749	7|5					0.0605	5|20			0.0128	11|13			0|2
CALU	O43852	3					0.0135	7|7					0.00114	11|10	0.002	12|12	0|0
DKC1	O60832	3	0.0169	8|5					0.0667	2|46			0.0015	14|14			0|0
RSL1D1	O76021	3	0.0394	3|3							0.000169	23|19	0.000217	17|14			0|0
RPLP0	P05388	3	0.106	2|2							0.0662	7|5	0.00183	10|10			0|0
P0DMV8/9	P08107	3					0.0326	10|10					0.00434	17|12	0.0152	15|15	0|0
IMPDH2	P12268	3	0.102	4|1									0.00347	9|11	0.00627	12|10	0|0
ZNF32	P17041	3	0.0983	2|3			0.0274	6|5							0.0584	7|5	0|0
TCP1	P17987	3	0.0104	11|10	0.0847	7|8									0.0391	22|19	2|2
UBA1	P22314	3	0.00362	17|12	0.0527	11|10									0.0399	25|24	3|2
PEBP1	P30086	3	0.0145	5|2	0.0496	2|4									0.0187	7|8	0|0
CDC27	P30260	3					0.00305	11|14			0.0121	14|12	0.000806	15|12			0|0
EIF4A3	P38919	3	0.0145	10|11	0.102	7|7			0.00623	11|21							0|0
MKI67	P46013	3	0.0538	61|30	0.11	47|30	0.000768	109|115									12|15
HINT1	P49773	3	0.0808	3|0	0.0328	2|3									0.0465	4|3	0|0
CAPZA1	P52907	3			0.0453	3|3							0.00592	11|8	0.0453	7|6	0|0
BRPF1	P55201	3			0.113	3|3					0.00349	13|14			0.0149	11|9	0|0
MYL6	P60660	3			0.101	2|3			0.0186	2|5			0.000349	19|16			0|0
RPL27	P61353	3							0.0941	0|6	0.0624	5|4	0.0164	5|5			0|0
LSM3	P62310	3	0.0367	2|2					0.0818	0|5	0.0627	3|3					0|0
PSMC6	P62333	3					0.0368	5|7					0.00335	11|10	0.0226	9|7	0|0
RPL10A	P62906	3							0.0116	2|13	0.0744	6|5	0.0105	10|5			0|0
YBX1	P67809	3	0.0232	5|3	0.0539	1|4			0.00562	3|8							0|0
SPTBN1	Q01082	3	0.000864	73|62	0.147	49|40							2.47e-39	324|279			17|13
EXOSC9	Q06265	3							0.0692	1|5	0.0681	5|4			0.0486	4|7	0|0
SRSF1	Q07955	3	0.0237	23|18							6.95e-06	90|83	0.0135	36|41			4|7
TP53BP1	Q12888	3	0.00559	19|9	0.0449	10|10	0.000327	42|33									2|4
SRSF5	Q13243	3							0.0197	4|70	0.00257	12|17	0.0134	7|9			1|1
G3BP1	Q13283	3	0.033	10|6									0.000625	30|28	0.000281	37|36	0|2
PPIG	Q13427	3	0.063	10|6			0.00804	19|20			0.0256	23|19					2|2
CBFB	Q13951	3					0.00518	14|13	0.016	8|9			0.00324	13|13			1|2
SAFB2	Q14151	3							0.0842	5|73	0.0046	24|14	0.00131	17|15			2|0
CAPRIN1	Q14444	3	0.044	6|3									0.00978	11|10	0.00567	14|14	1|1
PCM1	Q15154	3					0.00202	11|13					6.56e-10	37|36	0.00458	13|13	0|0
HNRNPUL2	Q1KMD3	3	0.0776	4|3					0.042	2|26			0.00922	11|11			0|0
QSER1	Q2KHR3	3					0.0248	7|7			0.0312	7|11			0.0501	9|6	0|0
USP39	Q53GS9	3	0.0742	8|6			0.0252	13|16	0.0505	7|42							0|3
CTR9	Q6PD62	3									0.0175	11|9	0.000709	15|15	0.0171	13|8	0|0
CWC27	Q6UX04	3					0.0376	5|5	0.0276	3|32	0.0319	5|8					0|0
EIF3M	Q7L2H7	3					0.0417	7|4					0.00711	7|9	0.0334	8|6	0|0
CDC26	Q8NHZ8	3							0.0263	3|4	0.045	6|5	0.00296	7|9			0|0
SMARCC2	Q8TAQ2	3			0.0863	5|1			0.0333	2|7	0.0413	9|9					0|0
PNISR	Q8TF01	3	0.0484	4|2			0.0405	6|6	0.0518	2|23							0|0
LEO1	Q8WVC0	3									0.0391	10|6	0.00758	9|11	0.0128	10|12	0|0
MRPS31	Q92665	3					0.0102	8|7	0.0468	1|9			0.00496	8|8			0|0
USP7	Q93009	3	0.0642	5|2			0.00152	16|11			0.0109	14|10					0|0
RANBP9	Q96S59	3									0.0405	8|5	0.00753	8|9	0.00514	9|13	0|0
SIN3A	Q96ST3	3					0.0452	20|19			0.0222	28|31	0.0103	28|23			1|2
UHRF1	Q96T88	3	0.0414	4|3	0.151	3|3			0.0906	2|3							0|0
CRNKL1	Q9BZJ0	3	0.0476	5|3					0.0726	2|10					0.0654	8|8	0|0
CLPB	Q9H078	3	0.0485	5|3									0.00534	8|9	0.028	10|6	0|0
ADNP	Q9H2P0	3					0.0246	6|8	0.0163	3|22	0.0852	7|5					0|0
MEAF6	Q9HAF1	3					0.00916	7|9			0.00972	11|7			0.00677	11|10	0|0
PATZ1	Q9HBE1	3					0.0229	6|7					0.00485	9|9	0.0442	6|6	0|0
CWC22	Q9HCG8	3					0.00026	17|20	0.00525	4|28	0.00655	12|13					0|0
EXOSC4	Q9NPD3	3			0.041	3|3	0.0458	4|5	0.0541	3|2							0|0
LUC7L	Q9NQ29	3			0.126	4|0					0.0818	6|6			0.0622	6|6	0|0
RBM28	Q9NW13	3					0.00173	17|15			0.00362	19|19	0.000703	25|16			2|0
CXXC1	Q9P0U4	3					0.026	7|6			0.02	8|11			0.0178	10|7	0|0
RRBP1	Q9P2E9	3	0.0366	7|4			0.0123	10|8							0.0512	13|7	0|0
EVL	Q9UI08	3					0.0144	11|5			0.00269	12|11	0.0142	6|7			0|0
BAZ1B	Q9UIG0	3	0.0984	18|11	0.0829	24|10	0.0361	46|33									0|2
CDC23	Q9UJX2	3					0.0108	9|9			0.0264	13|7	0.000553	18|13			0|0
PSME2	Q9UL46	3	0.0169	6|2	0.128	0|4									0.0377	4|6	0|0
CORO1C	Q9ULV4	3	0.0753	8|5					8.99e-05	200|30			0.000407	20|33			0|0
CEP131	Q9UPN4	3	0.0474	3|4			0.0214	7|10							0.0629	11|6	0|0
NUDC	Q9Y266	3	0.0161	6|4	0.0814	4|2							0.0122	6|9			0|0
STRAP	Q9Y3F4	3	0.00645	4|3							0.0687	5|6			0.0132	8|7	0|0
AIM1	Q9Y4K1	3					0.0297	6|6			0.0292	12|6	0.000136	22|13			0|0
LAS1L	Q9Y4W2	3					0.0098	16|13					0.0149	9|17	0.0338	14|14	0|0
UTP18	Q9Y5J1	3					0.0072	9|9			0.00835	11|10	0.0133	6|8			0|0
TIMM9	Q9Y5J7	3	0.0266	4|2	0.0415	3|4					0.0767	5|4					0|0
AIP	O00170	2	0.042	4|3											0.0337	7|7	0|0
IPO5	O00410	2	0.0388	6|2											0.0381	7|9	0|0
PPP6C	O00743	2											0.000569	11|14	0.0166	8|6	0|0
ABLIM1	O14639	2							0.105	0|6			0.000732	15|10			0|0
SLC9A3R1	O14745	2	0.0128	5|5	0.0363	2|4											0|0
TCERG1	O14776	2					0.0222	18|17							0.0681	15|20	0|0
SPTBN2	O15020	2							0.0806	1|23			0.00236	20|13			2|1
SEC16A	O15027	2											0.00085	15|13	0.00349	16|12	0|0
SART1	O43290	2	0.104	23|12			0.0452	39|36									6|3
SNX3	O60493	2	0.0196	2|4	0.103	1|3											0|0
CCNT2	O60583	2			0.055	3|3	0.0137	8|8									0|0
HIST1H2BK	O60814	2	0.00973	9|6	0.0407	8|6											0|0
RNF40	O75150	2			0.145	8|0			0.087	5|4							0|0
TBCA	O75347	2			0.166	0|2									0.061	5|3	0|0
FLNB	O75369	2	0.106	26|21					0.0582	29|47							0|0
KHDRBS3	O75525	2			0.143	1|3			0.0824	0|5							0|0
BCAS2	O75934	2					0.0394	6|6							0.0291	7|6	0|0
CD2BP2	O95400	2	0.0639	3|2					0.0356	2|18							0|0
MAP4K4	O95819	2									0.0273	10|8			0.0671	8|5	0|0
SEMG1	P04279	2							0.0863	17|2					0.0284	13|6	0|0
TUBB4A	P04350	2			0.0137	14|13	0.0156	23|23									0|0
PTPRC	P08575	2							0.0819	2|9			0.0091	8|10			0|0
RPS17	P08708	2			0.044	6|5			0.081	4|8							0|2
RNH1	P13489	2	0.0811	5|1	0.0598	2|3											0|0
EEF2	P13639	2	0.0742	10|6	0.11	8|7											0|0
HCLS1	P14317	2									0.0865	6|5	0.00579	7|13			0|0
HSP90B1	P14625	2	0.00219	15|11	0.0507	7|10											0|2
RAC2	P15153	2	0.0288	3|3					0.0913	1|6							0|0
RPL7	P18124	2							0.0851	0|6			0.0037	10|8			0|0
PSMB1	P20618	2	0.0157	5|4											0.0524	7|5	0|0
RPS12	P25398	2	0.0148	8|8					0.0709	3|12							2|0
BRD2	P25440	2							0.049	3|20	0.0835	13|9					0|0
PSMB9	P28065	2	0.0349	2|3	0.114	1|2											0|0
PSMB6	P28072	2	0.0117	4|4	0.071	2|2											0|0
RPL12	P30050	2									0.0568	8|3	0.00365	8|10			0|0
ATIC	P31939	2			0.125	2|2									0.0346	13|5	0|0
HNRNPH1	P31943	2			0.153	22|19			0.101	17|112							8|9
DUT	P33316	2			0.0686	2|3	0.0294	5|4									0|0
CCT6A	P40227	2	0.101	6|7	0.055	8|8											2|0
MLLT3	P42568	2			0.00182	4|6	1.23e-20	9|9									0|0
GMPS	P49915	2	0.0501	3|4	0.17	2|4											0|0
ST13	P50502	2	0.0429	3|2											0.042	7|5	0|0
CDK9	P50750	2			0.00404	10|6	0.000337	18|20									1|0
FXR1	P51114	2	0.0339	3|3											0.0143	7|8	0|0
AFF2	P51816	2			0.0431	3|5	3.37e-08	31|30									0|0
AFF1	P51825	2			5.4e-43	52|46	3.47e-05	17|18									0|0
AFF3	P51826	2			0.0033	5|9	0.000152	17|22									0|0
ARHGDIB	P52566	2	0.0332	9|7	0.107	8|6											2|3
RBM5	P52756	2							0.03	2|22	0.0249	9|6					0|0
ELL	P55199	2			5.52e-05	11|8	0.0269	6|7									0|0
EIF3B	P55884	2	0.0131	7|6											0.00245	19|17	0|0
ACTR3	P61158	2							0.0492	2|11			0.00343	16|8			0|0
B2M	P61769	2	0.085	2|2			0.034	5|3									0|0
RPL37	P61927	2	0.0657	2|4											0.0556	4|5	0|0
RPS8	P62241	2							0.0813	6|16			0.00593	23|20			0|3
SNRPF	P62306	2			0.167	2|0			0.0263	2|5							0|0
CNBP	P62633	2			0.0649	3|3									0.0477	8|4	0|0
TRA2B	P62995	2							0.000321	12|44	0.0474	15|14					2|2
GNG5	P63218	2							0.107	0|6	0.0436	2|2					0|0
TUBA1B	P68363	2	1.31e-13	56|67	5e-05	39|53											2|6
U2AF1	Q01081	2							0.0127	2|9	0.0472	5|6					0|0
RPL18A	Q02543	2							0.00897	3|12			0.016	6|7			0|0
FKBP4	Q02790	2	0.102	4|5	0.118	3|8											2|0
RPL6	Q02878	2	0.0434	2|4									0.000723	13|11			0|0
CTBP1	Q13363	2			0.0383	2|4			0.0598	3|3							0|0
NACA	Q13765	2	0.0288	2|2	0.0999	1|2											0|0
SPTAN1	Q13813	2	0.0383	73|54									1.96e-07	310|254			12|13
DDX39B	Q13838	2	0.0865	14|16					0.0855	21|19							6|8
CKAP5	Q14008	2					0.0417	8|6	0.095	2|6							0|0
GANAB	Q14697	2	0.0792	3|4											0.0302	9|8	0|0
SART3	Q15020	2											0.013	7|12	0.0237	9|11	0|0
PDIA6	Q15084	2	0.0143	3|3	0.0633	2|2											0|0
TAF1C	Q15572	2			0.133	2|2			0.0907	0|7							0|0
KNOP1	Q1ED39	2					0.0201	7|6			0.0349	7|8					0|0
ARID4B	Q4LE39	2					0.0138	10|7			0.0553	9|6					0|0
ZNF326	Q5BKZ1	2							0.0886	1|9			0.00871	7|6			0|0
PPP6R3	Q5H9R7	2											0.000471	16|15	0.0314	7|9	0|0
HP1BP3	Q5SSJ5	2			0.0624	14|12					0.0433	30|34					4|4
RBM26	Q5T8P6	2									0.0551	14|14	0.0108	16|14			3|0
RBBP6	Q7Z6E9	2					0.0365	22|19	0.073	5|32							0|0
RAVER1	Q8IY67	2					0.012	11|5			0.0531	8|5					0|0
FTSJ3	Q8IY81	2							0.0852	2|33	0.0499	12|4					0|0
STAG2	Q8N3U4	2					0.0407	6|7			0.0721	9|4					0|0
ZCCHC7	Q8N3Z6	2							0.1	0|7	0.0436	4|2					0|0
ZGPAT	Q8N5A5	2					0.0474	5|6	0.0642	2|17							0|0
RPP25L	Q8N5L8	2							0.0833	2|2	0.0558	3|4					0|0
KRI1	Q8N9T8	2			0.115	5|3					0.0297	13|14					1|1
PRPF38A	Q8NAV1	2	0.0341	9|9					0.0765	5|21							3|2
LSM14A	Q8ND56	2									0.0592	7|6			0.0549	7|6	0|0
CASC5	Q8NG31	2					0.0297	8|7					0.000193	16|20			0|0
RP9	Q8TA86	2	0.06	3|3							0.0462	7|6					0|0
PNPT1	Q8TCS8	2	0.0625	3|3	0.0279	5|5											0|0
LMO7	Q8WWI1	2									0.0747	11|6	1.71e-19	105|91			0|0
KHSRP	Q92945	2	0.0402	14|9											0.038	35|25	3|3
RAB37	Q96AX2	2	0.0863	2|1	0.167	3|0											0|0
ZNF428	Q96B54	2	0.0436	2|3					0.0162	3|3							0|0
TMA16	Q96EY4	2	0.0414	5|2											0.0319	9|5	0|0
PGAM5	Q96HS1	2					0.0137	7|9			0.0455	7|7					0|0
THOC3	Q96J01	2			0.0689	2|3	0.0187	6|7									0|0
ERBB2IP	Q96RT1	2					0.0428	6|7					8.77e-05	20|19			0|0
PRMT1	Q99873	2	0.0226	4|2											0.0458	7|4	0|0
BUD13	Q9BRD0	2					0.0229	10|5			0.0526	8|7					0|0
MMTAG2	Q9BU76	2			0.0866	6|2					0.0805	7|11					0|0
SLC4A1AP	Q9BWU0	2					0.0329	7|7							0.0287	8|9	0|0
ANAPC1	Q9H1A4	2					0.0415	12|12					0.0013	24|26			0|0
DHX33	Q9H6R0	2					0.0151	8|9			0.0703	6|6					0|0
NOL6	Q9H6R4	2					0.00189	9|14			0.00477	11|16					0|0
WDR26	Q9H7D7	2											0.0141	6|9	0.0026	11|15	0|0
CLSPN	Q9HAW4	2											0.00289	9|12	0.0417	7|8	0|0
CACYBP	Q9HB71	2	0.0178	5|2											0.00942	10|7	0|0
MSL2	Q9HCI7	2					0.0345	6|6					0.00931	7|9			0|0
RPRD1B	Q9NQG5	2	0.069	2|2					0.0397	1|6							0|0
EXOSC5	Q9NQT4	2	0.0701	3|2					0.0972	0|4							0|0
HELLS	Q9NRZ9	2					0.0447	6|5			0.0205	11|8					0|0
MRPL16	Q9NX20	2			0.0942	2|3			0.0845	2|3							0|0
BCLAF1	Q9NYF8	2											0.0117	43|28	0.0277	31|35	4|6
GLTSCR2	Q9NZM5	2					0.0461	6|5			0.0393	7|6					0|0
PHRF1	Q9P1Y6	2									0.0654	7|7			0.0239	8|9	0|0
LIMA1	Q9UHB6	2							0.103	2|16			0.00264	14|9			0|0
AFF4	Q9UHB7	2			3.83e-14	24|24	2.11e-10	33|33									0|0
STOML2	Q9UJZ1	2							0.105	0|4	0.0863	4|2					0|0
ING4	Q9UNL4	2							0.0482	4|3	0.0272	5|7					0|0
PPP6R1	Q9UPN7	2											6.41e-06	21|21	0.0017	15|13	0|0
ASF1A	Q9Y294	2			0.138	0|2					0.0676	4|3					0|0
SF3B6	Q9Y3B4	2	0.106	5|3							0.075	9|9					1|0
NOC2L	Q9Y3T9	2							0.0957	0|6	0.0436	4|2					0|0
CHTOP	Q9Y3Y2	2	0.0254	3|3					0.0723	0|6							0|0
TIMM13	Q9Y5L4	2	0.0223	2|4					0.0566	3|2							0|0
MAD1L1	Q9Y6D9	2	0.0931	11|5			0.0293	19|15									0|0
MED19	A0JLT2	1					0.0436	1|1									0|0
ZNF316	A6NFI3	1											0.0147	1|2			0|0
EIF4E1B	A6NMX2	1			0.114	2|0											0|0
ZNF850	A8MQ14	1									0.0863	3|2					0|0
PHF20L1	A8MW92	1									0.0147	2|3					0|0
MYO1G	B0I1T2	1											4.91e-07	51|30			0|0
DDX39A	O00148	1	0.0851	9|7													3|2
ACOT7	O00154	1	0.061	4|2													0|0
SNAP23	O00161	1							0.0337	2|7							0|0
GTPBP1	O00178	1													0.0147	2|2	0|0
LGALS9	O00182	1	0.0439	3|3													0|0
SMAP	O00193	1	0.0337	3|3													0|0
LGALS8	O00214	1											0.0147	5|4			0|0
PSMD11	O00231	1													0.011	9|10	0|0
CLIC1	O00299	1	0.064	5|6													2|2
PIK3CD	O00329	1	0.0436	2|3													0|0
PDHX	O00330	1	0.0928	3|2													0|0
DNM1L	O00429	1													0.0147	5|1	0|0
COPE	O14579	1							0.11	0|5							0|0
KMT2D	O14686	1			0.114	3|0											0|0
RGPD8	O14715	1			0.0147	2|1											0|0
DSCR3	O14972	1									0.0863	1|1					0|0
PDZD2	O15018	1			0.114	2|0											0|0
PLXNB2	O15031	1			0.114	4|0											0|0
KDM6B	O15054	1					0.0436	2|1									0|0
MCF2L	O15068	1			0.114	2|0											0|0
CEP290	O15078	1													0.0436	2|3	0|0
ANKRD28	O15084	1											0.000125	17|14			0|0
ARPC2	O15144	1							0.0904	0|6							0|0
ARPC3	O15145	1							0.0891	0|5							0|0
POLR1C	O15160	1							0.0594	1|5							0|0
PFDN6	O15212	1													0.0147	4|3	0|0
WDR46	O15213	1							0.0898	0|7							0|0
OGT	O15294	1					0.0158	6|8									0|0
PJA2	O43164	1											0.0147	1|2			0|0
SIPA1L1	O43166	1											8.04e-08	44|27			0|0
ZBTB24	O43167	1											0.0147	3|2			0|0
DYNC1LI2	O43237	1					0.0436	1|2									0|0
B4GALT5	O43286	1			0.114	2|0											0|0
CCP110	O43303	1											0.0147	2|1			0|0
CHMP2A	O43633	1													0.0436	3|2	0|0
RGS10	O43665	1					0.0436	2|4									0|0
ACTN4	O43707	1							0.0416	33|199							11|14
WBSCR22	O43709	1									0.0436	2|2					0|0
AP1G1	O43747	1													0.0147	2|2	0|0
SGTA	O43765	1	0.0257	2|2													0|0
MYO1B	O43795	1											1.56e-06	35|28			0|0
SSNA1	O43805	1													0.0436	1|1	0|0
TIMM8A	O60220	1							0.0863	1|2							0|0
SMARCA5	O60264	1							0.106	21|31							5|4
ZNF292	O60281	1									0.0436	3|2					0|0
DIAPH1	O60610	1			0.11	4|3											0|0
GAS7	O60861	1													3.13e-17	93|90	0|0
HIP1R	O75146	1													0.0147	2|2	0|0
PPP6R2	O75170	1											0.00247	13|10			0|0
SS18L1	O75177	1					0.0436	1|1									0|0
SH3BGRL	O75368	1													0.0436	2|2	0|0
EED	O75530	1									0.0436	3|2					0|0
SF3B1	O75533	1	0.0851	30|24													8|4
RP2	O75695	1							0.106	0|5							0|0
RPP40	O75818	1					0.0253	6|7									0|0
EIF3G	O75821	1													0.0426	6|4	0|0
EIF3J	O75822	1													0.0536	6|4	0|0
IDH1	O75874	1													0.0436	1|1	0|0
DYSF	O75923	1			0.114	2|0											0|0
GFPT2	O94808	1											0.0147	1|1			0|0
TOMM70A	O94826	1									0.0147	2|3					0|0
TOX4	O94842	1									0.0439	6|6					0|0
PRPF6	O94906	1	0.0318	31|26													8|9
GLS	O94925	1			0.106	3|2											0|0
SOGA1	O94964	1											0.0104	8|10			0|0
SEC31A	O94979	1													0.0436	5|4	0|0
UBR5	O95071	1											2.94e-05	21|24			0|0
CACNA1H	O95180	1			0.114	2|0											0|0
SMC2	O95347	1											0.00815	13|13			0|0
SVIL	O95425	1											0.0029	14|10			0|0
BRD1	O95696	1									0.073	5|9					0|0
HSPA4L	O95757	1	0.0469	5|6													2|0
LSM8	O95777	1							0.0313	2|6							0|0
AP2A1	O95782	1	0.0016	11|5													0|0
BAG2	O95816	1	0.0735	3|2													0|0
BAG3	O95817	1													0.0147	1|2	0|0
WHSC1	O96028	1									0.0217	11|8					0|0
GLUD1	P00367	1			0.0399	5|6											0|1
MYC	P01106	1											0.0147	4|3			0|0
ITGB2	P05107	1									0.0436	4|2					0|0
ITGB1	P05556	1											0.0147	1|1			0|0
S100A9	P06702	1			0.16	0|3											0|0
POLB	P06746	1									0.0863	5|4					0|0
TPM3	P06753	1	0.0356	19|15													3|6
TUBB	P07437	1	0.0096	67|50													22|13
EPRS	P07814	1											0.00451	10|12			0|0
PDHA1	P08559	1			0.102	6|7											0|0
MRPL3	P09001	1					0.0436	2|1									0|0
CLTB	P09497	1	0.0046	4|5													0|0
DLD	P09622	1							0.0838	11|14							0|4
HNRNPA1	P09651	1							0.00919	58|291							22|18
SNRPA1	P09661	1							0.00373	9|36							2|1
HIST1H2AG; HIST1H2AI; HIST1H2AK; HIST1H2AL; HIST1H2AM	P0C0S8	1			0.058	9|4											0|0
SBK2	P0C263	1			0.114	3|0											0|0
HGH1	P0CB43	1											0.0147	3|2			0|0
ZNF286B	P0CG31	1													0.0147	1|1	0|0
GLI4	P10075	1					0.0436	1|1									0|0
ESD	P10768	1	0.0274	4|2													0|0
MYH3	P11055	1			0.114	3|0											0|0
DBT	P11182	1							0.024	22|41							8|7
RALA	P11233	1							0.0947	0|7							0|0
LAMP1	P11279	1													0.0436	1|1	0|0
ACADM	P11310	1			0.0208	5|3											0|0
MTHFD1	P11586	1	0.0656	14|7													0|4
MYL4	P12829	1											0.0147	2|1			0|0
PRKAR2A	P13861	1									0.0863	4|2					0|0
GFAP	P14136	1									0.0863	2|1					0|0
MYL6B	P14649	1											0.0147	2|1			0|0
EZR	P15311	1	0.0839	5|5													0|0
NME1	P15531	1			0.0863	1|2											0|0
RPA2	P15927	1			0.0221	3|3											0|0
CREB1	P16220	1	0.0597	3|3													0|0
KCNA2	P16389	1			0.114	2|0											0|0
HIST1H1C	P16403	1							0.031	26|149							15|3
STMN1	P16949	1	0.0885	11|10													2|3
UBTF	P17480	1									0.0456	40|30					5|4
CTPS1	P17812	1	0.0929	4|2													0|0
RPL35A	P18077	1											0.0147	4|3			0|0
ATP5J	P18859	1							0.103	0|5							0|0
POLR2C	P19387	1							0.0847	0|6							0|0
CAST	P20810	1							0.0147	2|3							0|0
FLNA	P21333	1							0.0532	32|75							0|1
VDAC1	P21796	1							0.102	0|4							0|0
FBL	P22087	1							0.0243	13|46							3|2
FDXR	P22570	1			0.114	2|0											0|0
HNRNPA2B1	P22626	1							0.102	40|626							17|18
EEF1B2	P24534	1													0.028	4|7	0|0
POLR2A	P24928	1									0.0183	12|10					0|0
ADRBK1	P25098	1	0.0436	1|3													0|0
CAD	P27708	1													0.032	15|15	0|0
PSMB8	P28062	1	0.0632	3|3													0|0
TPP2	P29144	1			0.114	0|2											0|0
MPG	P29372	1	0.0865	3|2													0|0
KDM5A	P29375	1											0.0147	3|1			0|0
ERP29	P30040	1	0.0916	2|2													0|0
ATP5D	P30049	1							0.101	0|3							0|0
ECHS1	P30084	1			0.0863	1|3											0|0
PDIA3	P30101	1	0.0433	12|12													0|3
NKTR	P30414	1													0.0436	5|3	0|0
HLA-A	P30443	1	0.0436	3|2													0|0
PRKAR1B	P31321	1					0.0436	3|3									0|0
UQCRC1	P31930	1													0.0436	3|1	0|0
HIBADH	P31937	1													0.0147	1|1	0|0
YWHAB	P31946	1	0.0691	5|3													1|0
RPL9; RPL9P7; RPL9P8; RPL9P9	P32969	1													0.0182	7|7	0|0
PCGF2	P35227	1					0.0436	1|1									0|0
MYH10	P35580	1											5.48e-22	102|74			4|2
BSG	P35613	1					0.0436	1|1									0|0
RPL4	P36578	1											0.000237	24|22			0|1
NUDT1	P36639	1					0.0436	1|1									0|0
GNL1	P36915	1													0.0147	2|2	0|0
FDFT1	P37268	1			0.0659	3|3											0|0
BRCA1	P38398	1									0.07	11|5					0|0
COIL	P38432	1							0.0878	0|5							0|0
ATP6V1A	P38606	1							0.0147	2|2							0|0
ANP32A	P39687	1	0.0366	8|8													0|2
TXLNA	P40222	1													0.0436	2|2	0|0
HADHA	P40939	1	0.0807	14|8													3|3
EIF2S3	P41091	1	0.0448	7|5													0|2
GRIA2	P42262	1			0.114	1|0											0|0
EPS15	P42566	1	1.58e-45	56|39													0|0
CASP3	P42574	1											0.0147	3|1			0|0
LIFR	P42702	1			0.114	3|0											0|0
MATR3	P43243	1							0.0893	31|106							16|12
SSR1	P43307	1					0.0436	1|1									0|0
ZAP70	P43403	1													0.0351	6|6	0|0
RANBP1	P43487	1	0.0509	2|2													0|0
USP5	P45974	1			0.114	2|0											0|0
RPS10	P46783	1							0.0664	6|10							2|0
CAPZB	P47756	1											0.000251	18|14			1|0
RPL29	P47914	1	0.0694	2|2													0|0
PRRC2A	P48634	1													0.00884	11|11	0|0
RPL34	P49207	1			0.107	4|0											0|0
LMAN1	P49257	1					0.0147	3|3									0|0
NASP	P49321	1	0.00827	4|5													0|0
TUFM	P49411	1			0.172	3|2											1|0
AARS	P49588	1	0.101	3|3													0|0
PSMB2	P49721	1			0.157	0|6											0|0
GDI2	P50395	1	0.0603	6|7													1|1
KNTC1	P50748	1									0.0863	2|2					0|0
DAP3	P51398	1							0.0336	2|8							1|0
SMARCA4	P51532	1							0.0572	10|17							0|1
BCAP31	P51572	1													0.0147	2|3	0|0
ALDH5A1	P51649	1							0.0924	2|5							0|0
HNRNPA3	P51991	1							0.0136	27|294							5|9
PGD	P52209	1	0.0154	9|5													0|2
POLR2J	P52435	1							0.0846	0|3							0|0
SLC25A1	P53007	1													0.0436	2|2	0|0
PPP5C	P53041	1													0.0436	3|1	0|0
ACLY	P53396	1											0.00892	8|9			0|0
MLLT10	P55197	1					0.0147	3|3									0|0
MLLT6	P55198	1					0.0436	1|2									0|0
SNU13	P55769	1							0.0196	7|33							2|0
CXCR4	P61073	1											0.0147	1|2			0|0
ACTR2	P61160	1							0.0356	3|4							0|0
RAP1B	P61224	1							0.0104	2|7							0|0
STX1B	P61266	1			0.114	2|0											0|0
RPL15	P61313	1											0.00853	18|12			2|2
SUMO2	P61956	1			0.147	2|8											0|2
AP1S1	P61966	1			0.152	2|1											0|0
PPP1CA	P62136	1							0.019	10|31							2|3
SNRPE	P62304	1							0.0814	3|22							0|0
SNRPD3	P62318	1							0.038	10|57							2|2
RPL7A	P62424	1											6.61e-05	20|15			0|0
RAB11A	P62491	1			0.114	0|2											0|0
HIST1H4A; HIST1H4B; HIST1H4C; HIST1H4D; HIST1H4E; HIST1H4F; HIST1H4H; HIST1H4I; HIST1H4J; HIST1H4K; HIST1H4L; HIST2H4A; HIST2H4B; HIST4H4	P62805	1							0.0299	8|36							1|3
GNB1	P62873	1							0.00684	3|13							0|0
RPL32	P62910	1							0.00669	3|7							0|0
RPL8	P62917	1											0.0156	17|13			2|2
UBA52	P62987	1					0.038	10|9									0|0
GRB2	P62993	1							0.0377	5|7							0|1
AP2B1	P63010	1	0.0009	9|7													0|0
GNAS	P63092	1							0.0455	2|6							0|0
TUBA4A	P68366	1											0.00218	70|43			2|4
HIST1H3A; HIST1H3B; HIST1H3C; HIST1H3D; HIST1H3E; HIST1H3F; HIST1H3G; HIST1H3H; HIST1H3I; HIST1H3J	P68431	1	0.0872	4|3													0|0
RBM6	P78332	1									0.0276	17|6					0|0
SRPK2	P78362	1													0.0141	9|7	0|0
PHC1	P78364	1					0.0147	2|1									0|0
GSTO1	P78417	1													0.0436	2|2	0|0
DCD	P81605	1			0.172	4|3											0|2
TMF1	P82094	1					0.0263	8|9									0|0
MRPS35	P82673	1							0.0921	0|7							0|0
MRPS5	P82675	1					0.04	10|5									0|0
MRPS36	P82909	1							0.082	0|6							0|0
MRPS11	P82912	1							0.102	0|3							0|0
MRPS9	P82933	1							0.0333	2|11							0|0
RHOG	P84095	1									0.0863	1|2					0|0
SERF2	P84101	1									0.0863	1|1					0|0
MPP1	Q00013	1							0.0436	3|2							0|0
FKBP3	Q00688	1													0.0531	7|4	0|0
OTUD4	Q01804	1													0.0436	1|1	0|0
DHODH	Q02127	1					0.0436	1|1									0|0
OGDH	Q02218	1							0.00528	5|9							0|0
GLO1	Q04760	1													0.0436	2|2	0|0
ITIH3	Q06033	1			0.114	2|0											0|0
APLP2	Q06481	1			0.114	2|0											0|0
C1QBP	Q07021	1			0.121	2|2											0|0
NUP160	Q12769	1									0.0436	1|2					0|0
GTF3C1	Q12789	1									0.00543	20|25					0|0
AKAP13	Q12802	1			0.114	3|0											0|0
LRMP	Q12912	1			0.125	6|0											0|0
TRAF2	Q12933	1													0.0436	5|4	0|0
TAF10	Q12962	1							0.109	0|4							0|0
CDC16	Q13042	1							0.0622	3|4							0|0
TRAF3	Q13114	1			0.114	2|0											0|0
DDX10	Q13206	1							0.05	2|16							0|0
MAD2L1	Q13257	1											0.0147	3|3			0|0
ZNF177	Q13360	1			0.114	1|0											0|0
MYO7A	Q13402	1			0.114	2|0											0|0
DYNC1I2	Q13409	1	0.0553	4|2													0|0
GRAP	Q13588	1							0.0147	2|3							0|0
CUL1	Q13616	1									0.0147	2|3					0|0
C1D	Q13901	1													0.0436	1|1	0|0
FRG1	Q14331	1			0.152	1|2											0|0
SCN5A	Q14524	1			0.114	2|0											0|0
ZNF267	Q14586	1											0.0147	1|2			0|0
ESPL1	Q14674	1			0.114	3|0											0|0
USP10	Q14694	1													0.00676	12|11	0|0
PPP2R5D	Q14738	1													0.0147	2|2	0|0
KIF22	Q14807	1									0.0863	3|2					0|0
ZNF638	Q14966	1											0.00582	13|10			0|0
EMC2	Q15006	1					0.0436	1|1									0|0
WTAP	Q15007	1											0.0109	10|10			0|1
LARS2	Q15031	1			0.114	2|0											0|0
ARHGEF6	Q15052	1													0.0436	1|1	0|0
CDK10	Q15131	1							0.108	0|6							0|0
PLEC	Q15149	1									0.0749	10|8					0|0
PTGES3	Q15185	1	0.0622	4|4													1|1
NONO	Q15233	1	0.0259	30|21													9|6
RBBP5	Q15291	1									0.0325	9|7					0|0
TTF1	Q15361	1			0.16	4|1											0|0
TSN	Q15631	1	0.094	2|2													0|0
VPS72	Q15906	1									0.0778	5|5					0|0
RAB11B	Q15907	1	0.107	3|0													0|0
CDC37	Q16543	1			0.165	0|3											0|0
DBN1	Q16643	1											0.000317	28|30			3|2
TXNRD1	Q16881	1													0.0147	3|2	0|0
GEN1	Q17RS7	1			0.114	2|0											0|0
CLEC16A	Q2KHT3	1			0.114	2|0											0|0
SMU1	Q2TAY7	1	0.0778	6|7													0|3
KLHL40	Q2TBA0	1			0.114	3|0											0|0
TWISTNB	Q3B726	1							0.0614	2|4							0|0
ZNF404	Q494X3	1									0.0863	1|1					0|0
ACSF3	Q4G176	1			0.114	0|3											0|0
TBC1D10B	Q4KMP7	1													0.0436	2|3	0|0
CCDC58	Q4VC31	1													0.0147	2|2	0|0
SGOL2	Q562F6	1					0.00482	10|10									0|0
CCDC93	Q567U6	1					0.0436	3|2									0|0
HSP90B2P	Q58FF3	1			0.114	0|1											0|0
CTSL3P	Q5NE16	1			0.114	0|2											0|0
DNTTIP2	Q5QJE6	1									0.0728	5|6					0|0
ZC3H13	Q5T200	1											0.0111	19|23			2|4
C9orf114	Q5T280	1							0.033	1|13							0|0
DCAF12	Q5T6F0	1									0.0863	2|1					0|0
RPRD2	Q5VT52	1									0.0515	8|8					0|0
TAF3	Q5VWG9	1					0.0147	2|2									0|0
RSBN1	Q5VWQ0	1									0.0756	5|7					0|0
ECM29	Q5VYK3	1			0.114	4|0											0|0
RNF219	Q5W0B1	1													0.0222	7|10	0|0
RPGRIP1L	Q68CZ1	1											0.0147	5|1			0|0
CDCA2	Q69YH5	1									0.0448	8|6					0|0
KIAA1429	Q69YN4	1											0.0118	21|18			3|2
RPL7L1	Q6DKI1	1									0.0436	2|2					0|0
HIST2H2BD	Q6DRA6	1			0.114	1|0											0|0
CENPP	Q6IPU0	1									0.0863	1|2					0|0
NIPBL	Q6KC79	1					3.6e-05	27|21									0|0
SLC25A25	Q6KCM7	1			0.114	2|0											0|0
DHX57	Q6P158	1													0.0147	1|2	0|0
ZFP1	Q6P2D0	1									0.0436	1|3					0|0
TTC41P	Q6P2S7	1			0.114	0|2											0|0
RPL22L1	Q6P5R6	1									0.0147	1|4					0|0
PPIP5K1	Q6PFW1	1													0.0147	2|3	0|0
ZC3H14	Q6PJT7	1							0.0374	2|15							0|0
CCDC137	Q6PK04	1									0.0283	7|9					0|0
LARP1	Q6PKG0	1													0.00894	12|11	0|0
SBSN	Q6UWP8	1			0.114	0|2											0|0
FAM175A	Q6UWZ7	1									0.0436	2|2					0|0
RANBP10	Q6VN20	1													0.00811	7|12	0|0
BCOR	Q6W2J9	1					3.96e-13	57|56									0|0
MPRIP	Q6WCQ1	1											0.000138	18|15			0|0
GIGYF2	Q6Y7W6	1													0.0528	9|6	0|0
NFXL1	Q6ZNB6	1					0.0436	2|3									0|0
ANKRD13D	Q6ZTN6	1			0.114	2|0											0|0
C11orf57	Q6ZUT1	1							0.0918	0|5							0|0
CYP4V2	Q6ZWL3	1			0.114	3|0											0|0
LARP4	Q71RC2	1							0.105	0|7							0|0
TUBA1A	Q71U36	1													2e-06	78|94	1|4
CBLL1	Q75N03	1													0.0637	5|5	0|0
INTS8	Q75QN2	1													0.0436	1|1	0|0
MEPCE	Q7L2J0	1							0.102	0|8							0|0
RSRC2	Q7L4I2	1	0.0849	3|2													0|0
COPS6	Q7L5N1	1													0.0147	1|2	0|0
MOB1B	Q7L9L4	1	0.0863	1|1													0|0
ZC3HAV1	Q7Z2W4	1	0.0884	8|5													0|0
NUFIP2	Q7Z417	1	0.0714	28|28													10|6
WAPAL	Q7Z5K2	1									0.0223	8|10					0|0
CENPV	Q7Z7K6	1							0.0995	0|6							0|0
METTL3	Q86U44	1							0.0522	2|18							0|0
GTF2IRD2	Q86UP8	1			0.114	2|0											0|0
CCDC84	Q86UT8	1									0.0863	1|1					0|0
N4BP2	Q86UW6	1			0.114	2|0											0|0
RPS19BP1	Q86WX3	1			0.0678	4|1											0|0
CDR2L	Q86X02	1			0.114	2|0											0|0
LRRC28	Q86X40	1			0.114	3|0											0|0
GATAD2A	Q86YP4	1					0.0361	10|12									0|0
CRLF3	Q8IUI8	1													0.0436	1|1	0|0
ARMC8	Q8IUR7	1													0.0436	3|5	0|0
NAV2	Q8IVL1	1					0.0147	2|3									0|0
CEP97	Q8IW35	1											0.0147	3|1			0|0
UBR2	Q8IWV8	1											0.0147	4|1			0|0
SUGP2	Q8IX01	1											0.0161	24|28			5|0
SLX4	Q8IY92	1			0.114	2|0											0|0
RNF168	Q8IYW5	1									0.0863	2|2					0|0
PELP1	Q8IZL8	1													0.0415	13|11	0|0
CLASRP	Q8N2M8	1							0.0593	2|14							0|0
ELMOD1	Q8N336	1			0.114	3|0											0|0
RYBP	Q8N488	1					0.0267	4|5									0|0
C17orf78	Q8N4C9	1			0.114	2|0											0|0
CHCHD4	Q8N4Q1	1			0.114	0|2											0|0
AFAP1	Q8N556	1							0.0992	0|6							0|0
ATPAF2	Q8N5M1	1			0.114	0|2											0|0
FAM101B	Q8N5W9	1									0.0863	1|1					0|0
ZNF655	Q8N720	1													0.019	8|7	0|0
ANKRD44	Q8N8A2	1											2.43e-05	18|18			0|0
CEP112	Q8N8E3	1			0.0436	4|3											0|0
CEP120	Q8N960	1									0.0558	6|7					0|0
ANKRD52	Q8NB46	1											0.0147	3|4			0|0
NHLRC2	Q8NBF2	1	0.0863	4|2													0|0
TXNDC5	Q8NBS9	1	0.0549	4|3													0|0
SPC24	Q8NBT2	1													0.0436	2|2	0|0
LEMD2	Q8NC56	1											0.0147	1|2			0|0
CCNY	Q8ND76	1							0.104	0|4							0|0
RBM15B	Q8NDT2	1											0.00578	7|10			0|0
SMC1B	Q8NDV3	1									0.0863	3|3					0|0
PHC3	Q8NDX5	1					0.0147	3|4									0|0
HIPK4	Q8NE63	1			0.114	3|0											0|0
NUP43	Q8NFH3	1	0.0436	1|1													0|0
KDM2B	Q8NHM5	1					5.68e-05	27|22									0|0
ZNF563	Q8TA94	1					0.0436	1|2									0|0
PSMA8	Q8TAA3	1	0.0421	3|1													0|0
NUBPL	Q8TB37	1			0.114	2|0											0|0
DNAJB14	Q8TBM8	1					0.0147	1|1									0|0
DDX54	Q8TDD1	1													0.0436	3|3	0|0
DOT1L	Q8TEK3	1					0.00172	11|13									0|0
ZNF526	Q8TF50	1											0.0147	2|2			0|0
NOC3L	Q8WTT2	1									0.051	9|8					0|0
CCDC12	Q8WUD4	1							0.1	0|8							0|0
CACTIN	Q8WUQ7	1							0.00644	3|12							0|0
RNF138	Q8WVD3	1									0.0863	1|2					0|0
SNRNP27	Q8WVK2	1							0.102	0|5							0|0
TRUB1	Q8WWH5	1			0.114	2|0											0|0
GIMAP1	Q8WWP7	1					0.0436	1|1									0|0
STON2	Q8WXE9	1	0.0147	1|1													0|0
IFT81	Q8WYA0	1			0.114	2|0											0|0
ARAP2	Q8WZ64	1			0.114	8|0											0|0
RTF1	Q92541	1									0.0492	15|10					0|0
MRPS27	Q92552	1							0.11	0|5							0|0
LARP4B	Q92615	1													0.0436	1|2	0|0
CREBBP	Q92793	1							1.77e-55	72|49							0|0
BRF1	Q92994	1			0.114	2|0											0|0
ATP2A3	Q93084	1					0.0147	1|1									0|0
SMARCE1	Q969G3	1							0.0989	0|5							0|0
MYDGF	Q969H8	1	0.0436	3|2													0|0
PPWD1	Q96BP3	1							0.000945	6|12							0|0
EFHD2	Q96C19	1							0.093	0|6							0|0
C12orf43	Q96C57	1							0.0979	2|14							0|0
GCC1	Q96CN9	1			0.114	2|0											0|0
AP2M1	Q96CW1	1	0.00286	10|5													0|0
SNRNP40	Q96DI7	1	0.0738	8|7													1|1
SAAL1	Q96ER3	1													0.0147	2|2	0|0
RBM33	Q96EV2	1											0.0122	14|12			2|0
ERO1A	Q96HE7	1	0.0645	4|3													0|0
NGLY1	Q96IV0	1			0.114	0|1											0|0
RSRC1	Q96IZ7	1	0.0658	4|3													0|0
EHMT2	Q96KQ7	1					0.0247	6|8									0|0
SNX27	Q96L92	1	0.0863	2|1													0|0
SCLT1	Q96NL6	1			0.114	3|0											0|0
RPRD1A	Q96P16	1									0.0863	2|3					0|0
GAL3ST4	Q96RP7	1									0.0147	2|3					0|0
TUBGCP5	Q96RT8	1			0.114	2|0											0|0
IWS1	Q96ST2	1									0.0591	8|7					0|0
VWA9	Q96SY0	1							0.0952	0|5							0|0
STAC	Q99469	1			0.114	2|0											0|0
RNF2	Q99496	1					0.0104	8|8									0|0
SORT1	Q99523	1			0.114	0|1											0|0
TTC1	Q99614	1	0.0186	9|4													0|0
EBNA1BP2	Q99848	1							0.0893	0|6							0|0
SH3GL1	Q99961	1									1.08e-23	123|134					0|0
SH3GL2	Q99962	1									0.0147	1|3					0|0
SH3GL3	Q99963	1									0.0147	5|10					0|0
DPYSL5	Q9BPU6	1					0.0436	2|2									0|0
ARPC5L	Q9BPX5	1							0.11	0|4							0|0
C19orf43	Q9BQ61	1	0.0471	4|4													0|1
CORO1B	Q9BR76	1									0.0436	2|2					0|0
WIBG	Q9BRP8	1			0.114	1|0											0|0
PCGF1	Q9BSM1	1					0.0147	3|6									0|0
DIDO1	Q9BTC0	1					0.0389	20|16									0|0
PAGR1	Q9BTK6	1					0.0147	1|2									0|0
FAM103A1	Q9BTL3	1									0.0863	1|1					0|0
WRAP53	Q9BUR4	1									0.0863	1|2					0|0
FAM195A	Q9BUT9	1					0.0436	1|2									0|0
KATNB1	Q9BVA0	1													0.0436	1|2	0|0
NOC4L	Q9BVI4	1							0.0136	2|13							0|0
HIRIP3	Q9BW71	1									0.025	9|6					0|0
REPIN1	Q9BWE0	1					0.0436	2|2									0|0
ZNF416	Q9BWM5	1			0.114	0|2											0|0
MND1	Q9BWT6	1									0.0436	1|2					0|0
SRRT	Q9BXP5	1							0.0593	12|67							6|5
NUSAP1	Q9BXS6	1			0.162	4|4											0|0
CHMP4A	Q9BY43	1													0.0436	2|2	0|0
RBCK1	Q9BYM8	1			0.114	2|0											0|0
SHCBP1L	Q9BZQ2	1			0.114	2|0											0|0
UNK	Q9C0B0	1													0.0147	2|1	0|0
WDR61	Q9GZS3	1							0.101	0|8							0|0
NSRP1	Q9H0G5	1											0.0147	1|2			0|0
ENKD1	Q9H0I2	1											0.0147	2|1			0|0
ING2	Q9H160	1									0.0147	1|1					0|0
TSPYL2	Q9H2G4	1											0.0147	2|1			0|0
PPIL3	Q9H2H8	1							0.0908	0|5							0|0
DHX36	Q9H2U1	1													0.0147	3|2	0|0
LIME1	Q9H400	1											0.0147	1|2			0|0
GLIPR2	Q9H4G4	1							0.103	0|6							0|0
CXorf56	Q9H5V9	1							0.11	0|6							0|0
DHX35	Q9H5Z1	1							0.108	0|7							0|0
SMYD3	Q9H7B4	1													0.0436	4|4	0|0
DOCK5	Q9H7D0	1	0.0147	2|1													0|0
C8orf33	Q9H7E9	1									0.0863	1|1					0|0
SUDS3	Q9H7L9	1									0.0355	6|5					0|0
ECT2	Q9H8V3	1					0.0436	3|3									0|0
SFXN1	Q9H9B4	1									0.0863	1|1					0|0
POLR1B	Q9H9Y6	1									0.0863	5|3					0|0
SAP30L	Q9HAJ7	1					0.0436	1|2									0|0
CBX8	Q9HC52	1					0.0131	9|6									0|0
NCOA5	Q9HCD5	1									0.0491	11|5					0|0
SYTL2	Q9HCH5	1											0.0147	2|1			0|0
SSU72	Q9NP77	1			0.155	0|3											0|0
DMAP1	Q9NPF5	1					0.0133	14|11									1|2
NXT2	Q9NPJ8	1					0.0436	2|2									0|0
LZTFL1	Q9NQ48	1											0.0147	7|4			0|0
PFDN4	Q9NQP4	1													0.0147	2|1	0|0
ASH1L	Q9NR48	1											0.0147	2|2			0|0
TUBG2	Q9NRH3	1			0.114	2|0											0|0
BAZ1A	Q9NRL2	1							0.0738	14|21							1|0
FARSB	Q9NSD9	1													0.00748	10|9	0|0
ZFP64	Q9NTW7	1											0.0147	2|3			0|0
GIMAP4	Q9NUV9	1			0.114	0|2											0|0
SEPT11	Q9NVA2	1													0.0147	1|1	0|0
INTS10	Q9NVR2	1									0.0436	2|2					0|0
SDAD1	Q9NVU7	1							0.0215	4|6							0|0
IFT57	Q9NWB7	1											0.0147	2|2			0|0
ZNHIT6	Q9NWK9	1											0.0147	2|1			0|0
PAK1IP1	Q9NWT1	1							0.101	0|10							0|0
FAM120C	Q9NX05	1											0.0147	2|3			0|0
NHP2	Q9NX24	1									0.085	4|3					0|0
GAR1	Q9NY12	1	0.0222	4|3													0|0
DPP3	Q9NY33	1			0.142	1|3											0|0
AATF	Q9NY61	1							0.1	0|5							0|0
ZAK	Q9NYL2	1					0.0436	1|1									0|0
TMOD3	Q9NYL9	1							0.105	0|5							0|0
IGF2BP1	Q9NZI8	1													0.0547	8|4	0|0
GLTSCR1	Q9NZM4	1					0.0147	1|1									0|0
ARHGEF12	Q9NZN5	1					0.0147	2|2									0|0
NPAP1	Q9NZP6	1			0.114	0|2											0|0
SPATA7	Q9P0W8	1			0.114	0|2											0|0
ZBTB4	Q9P1Z0	1					0.0147	1|2									0|0
CEP72	Q9P209	1			0.142	1|1											0|0
HEATR5B	Q9P2D3	1			0.114	2|0											0|0
MYEF2	Q9P2K5	1									0.0436	2|3					0|0
MBD2	Q9UBB5	1									0.0827	4|5					0|0
GRHPR	Q9UBQ7	1													0.0147	2|2	0|0
ZNF629	Q9UEG4	1					0.0147	2|2									0|0
RIMBP3	Q9UFD9	1											0.0147	3|4			0|0
DNAH17	Q9UFH2	1									0.0436	2|2					0|0
CHORDC1	Q9UHD1	1													0.0436	2|3	0|0
TEKT2	Q9UIF3	1											0.0147	2|2			0|0
SCOC	Q9UIL1	1							0.0941	1|4							0|0
MBD1	Q9UIS9	1									0.0436	1|4					0|0
LEF1	Q9UJU2	1			0.0261	10|8											1|3
DBNL	Q9UJU6	1			0.0967	2|3											0|0
MRTO4	Q9UKD2	1							0.0993	0|5							0|0
MYO15A	Q9UKN7	1			0.114	0|2											0|0
IKZF3	Q9UKT9	1											0.00334	16|16			2|0
ZNF346	Q9UL40	1	0.0863	1|1													0|0
MKLN1	Q9UL63	1													0.00572	13|15	0|0
ABT1	Q9ULW3	1							0.0961	0|5							0|0
PSMD13	Q9UNM6	1													0.0436	3|4	0|0
TRIM33	Q9UPN9	1									0.0863	4|1					0|0
KIAA1107	Q9UPP5	1			0.114	2|0											0|0
LIPT1	Q9Y234	1			0.114	5|0											0|0
INVS	Q9Y283	1			0.0736	4|3											0|0
ZNF443	Q9Y2A4	1			0.114	1|0											0|0
CNPY2	Q9Y2B0	1	0.0436	2|1													0|0
AKAP2	Q9Y2D5	1											0.000438	52|45			2|6
MAST1	Q9Y2H9	1			0.114	2|0											0|0
NISCH	Q9Y2I1	1					0.0436	1|3									0|0
NINL	Q9Y2I6	1			0.114	2|0											0|0
ZBTB1	Q9Y2K1	1											0.0147	2|1			0|0
RCL1	Q9Y2P8	1							0.0147	2|11							0|0
MRPS28	Q9Y2Q9	1							0.104	1|7							0|0
MRPS17	Q9Y2R5	1							0.0841	0|4							0|0
TDRKH	Q9Y2W6	1					0.0436	2|1									0|0
MED16	Q9Y2X0	1									0.0147	1|2					0|0
NOP58	Q9Y2X3	1	0.076	8|7													2|2
SUGT1	Q9Y2Z0	1	0.0353	3|3													0|0
RBMX2	Q9Y388	1							0.0631	1|7							0|0
PPIL1	Q9Y3C6	1							0.0902	0|6							0|0
MRPS18C	Q9Y3D5	1							0.101	0|5							0|0
SIT1	Q9Y3P8	1					0.0436	2|3									0|0
TLN1	Q9Y490	1											0.00476	11|12			0|0
KIF3A	Q9Y496	1													0.0436	4|4	0|0
TCAF1	Q9Y4C2	1			0.114	2|0											0|0
RBM19	Q9Y4C8	1									0.0863	5|6					0|0
FAM179B	Q9Y4F4	1			0.114	2|0											0|0
TLN2	Q9Y4G6	1													0.0436	1|1	0|0
NUB1	Q9Y5A7	1									0.0863	1|1					0|0
SUPT16H	Q9Y5B9	1									0.0268	33|35					2|6
CD2AP	Q9Y5K6	1													0.0436	2|2	0|0
TSSC4	Q9Y5U2	1							0.105	0|5							0|0
LRRFIP2	Q9Y608	1											0.000352	19|14			0|0
COPG1	Q9Y678	1											0.0102	7|10			0|0
WASF2	Q9Y6W5	1	0.0998	2|2													0|0
MAU2	Q9Y6X3	1					0.0147	2|2									0|0
