# Supplementary material for: MLL-fusion-driven leukemia requires SETD2 to safeguard genomic integrity
Source: Nat Commun. 2018 May 18;9:1983. doi: 10.1038/s41467-018-04329-y (PMC5959866; doi:10.1038/s41467-018-04329-y)
Supplement: Supplementary file 5 — Supplementary Data 2 [file 41467_2018_4329_MOESM5_ESM.xlsx]

## Sheet: supplementary_table_6
GeneSymbol	EntrezID	Name	97bpOligo
ACTB	60	ACTB.1141	TGCTGTTGACAGTGAGCGCCCAGCAGATGTGGATCAGCAATAGTGAAGCCACAGATGTATTGCTGATCCACATCTGCTGGATGCCTACTGCCTCGGA
ACTB	60	ACTB.343	TGCTGTTGACAGTGAGCGAGCACCACACCTTCTACAATGATAGTGAAGCCACAGATGTATCATTGTAGAAGGTGTGGTGCCTGCCTACTGCCTCGGA
ACTB	60	ACTB.439	TGCTGTTGACAGTGAGCGCGATGACCCAGATCATGTTTGATAGTGAAGCCACAGATGTATCAAACATGATCTGGGTCATCTTGCCTACTGCCTCGGA
ACTB	60	ACTB.1048	TGCTGTTGACAGTGAGCGAACCCAGCACAATGAAGATCAATAGTGAAGCCACAGATGTATTGATCTTCATTGTGCTGGGTGTGCCTACTGCCTCGGA
ACTB	60	ACTB.1240	TGCTGTTGACAGTGAGCGCCCCTTTCTTGACAAAACCTAATAGTGAAGCCACAGATGTATTAGGTTTTGTCAAGAAAGGGTTGCCTACTGCCTCGGA
ACTB	60	ACTB.1337	TGCTGTTGACAGTGAGCGCTGGCTTGACTCAGGATTTAAATAGTGAAGCCACAGATGTATTTAAATCCTGAGTCAAGCCAATGCCTACTGCCTCGGA
AKAP8L	26993	AKAP8L.1678	TGCTGTTGACAGTGAGCGACCGCAGTATTCTCAACAACAATAGTGAAGCCACAGATGTATTGTTGTTGAGAATACTGCGGGTGCCTACTGCCTCGGA
AKAP8L	26993	AKAP8L.1677	TGCTGTTGACAGTGAGCGACCCGCAGTATTCTCAACAACATAGTGAAGCCACAGATGTATGTTGTTGAGAATACTGCGGGCTGCCTACTGCCTCGGA
AKAP8L	26993	AKAP8L.256	TGCTGTTGACAGTGAGCGACCAGGATAACACCACCAACTATAGTGAAGCCACAGATGTATAGTTGGTGGTGTTATCCTGGCTGCCTACTGCCTCGGA
AKAP8L	26993	AKAP8L.1690	TGCTGTTGACAGTGAGCGCCAACAACAAGCTCATCAGCAATAGTGAAGCCACAGATGTATTGCTGATGAGCTTGTTGTTGATGCCTACTGCCTCGGA
AKAP8L	26993	AKAP8L.141	TGCTGTTGACAGTGAGCGCTGCAGTCGACATACTCGGATATAGTGAAGCCACAGATGTATATCCGAGTATGTCGACTGCAATGCCTACTGCCTCGGA
AKAP8L	26993	AKAP8L.1288	TGCTGTTGACAGTGAGCGCCCGGACCTTCTATGAGGACGATAGTGAAGCCACAGATGTATCGTCCTCATAGAAGGTCCGGTTGCCTACTGCCTCGGA
ANAPC7	51434	ANAPC7.401	TGCTGTTGACAGTGAGCGCTCCATCTGAAATTGAAGTGAATAGTGAAGCCACAGATGTATTCACTTCAATTTCAGATGGAATGCCTACTGCCTCGGA
ANAPC7	51434	ANAPC7.775	TGCTGTTGACAGTGAGCGCCCATCTGTTCACTAGAGAAAATAGTGAAGCCACAGATGTATTTTCTCTAGTGAACAGATGGTTGCCTACTGCCTCGGA
ANAPC7	51434	ANAPC7.402	TGCTGTTGACAGTGAGCGCCCATCTGAAATTGAAGTGAAATAGTGAAGCCACAGATGTATTTCACTTCAATTTCAGATGGATGCCTACTGCCTCGGA
ANAPC7	51434	ANAPC7.173	TGCTGTTGACAGTGAGCGCCAGCAGCTTGTTACTTACAATTAGTGAAGCCACAGATGTAATTGTAAGTAACAAGCTGCTGATGCCTACTGCCTCGGA
ANAPC7	51434	ANAPC7.1104	TGCTGTTGACAGTGAGCGCCAGCTGAACAGTAATAGTGTTTAGTGAAGCCACAGATGTAAACACTATTACTGTTCAGCTGATGCCTACTGCCTCGGA
ANAPC7	51434	ANAPC7.774	TGCTGTTGACAGTGAGCGCACCATCTGTTCACTAGAGAAATAGTGAAGCCACAGATGTATTTCTCTAGTGAACAGATGGTATGCCTACTGCCTCGGA
ANP32B	10541	ANP32B.407	TGCTGTTGACAGTGAGCGCTCGAGAACTTGTCTTGGACAATAGTGAAGCCACAGATGTATTGTCCAAGACAAGTTCTCGAATGCCTACTGCCTCGGA
ANP32B	10541	ANP32B.1460	TGCTGTTGACAGTGAGCGCAGCTTTGTAAATAAAATCTTATAGTGAAGCCACAGATGTATAAGATTTTATTTACAAAGCTTTGCCTACTGCCTCGGA
ANP32B	10541	ANP32B.413	TGCTGTTGACAGTGAGCGCACTTGTCTTGGACAATTGCAATAGTGAAGCCACAGATGTATTGCAATTGTCCAAGACAAGTTTGCCTACTGCCTCGGA
ANP32B	10541	ANP32B.311	TGCTGTTGACAGTGAGCGACCGCGGAAAGTTAAGTTTGAATAGTGAAGCCACAGATGTATTCAAACTTAACTTTCCGCGGCTGCCTACTGCCTCGGA
ANP32B	10541	ANP32B.1409	TGCTGTTGACAGTGAGCGCACCAGTTACACTGAGATTGTATAGTGAAGCCACAGATGTATACAATCTCAGTGTAACTGGTATGCCTACTGCCTCGGA
ANP32B	10541	ANP32B.1376	TGCTGTTGACAGTGAGCGCTAGCTGTGATTGGTGAGTCAATAGTGAAGCCACAGATGTATTGACTCACCAATCACAGCTATTGCCTACTGCCTCGGA
ARL6IP4	51329	ARL6IP4.1010	TGCTGTTGACAGTGAGCGCACGACACAGAGAGATCAACAATAGTGAAGCCACAGATGTATTGTTGATCTCTCTGTGTCGTTTGCCTACTGCCTCGGA
ARL6IP4	51329	ARL6IP4.1006	TGCTGTTGACAGTGAGCGCAAGAACGACACAGAGAGATCATAGTGAAGCCACAGATGTATGATCTCTCTGTGTCGTTCTTTTGCCTACTGCCTCGGA
ARL6IP4	51329	ARL6IP4.989	TGCTGTTGACAGTGAGCGCAGAGGAAATCGTAACCAAAGATAGTGAAGCCACAGATGTATCTTTGGTTACGATTTCCTCTATGCCTACTGCCTCGGA
ARL6IP4	51329	ARL6IP4.490	TGCTGTTGACAGTGAGCGCCGGAAAAGAGAAAGAAGAAGATAGTGAAGCCACAGATGTATCTTCTTCTTTCTCTTTTCCGATGCCTACTGCCTCGGA
ARL6IP4	51329	ARL6IP4.1287	TGCTGTTGACAGTGAGCGCGCAGCACTTCTCAGCTATTAATAGTGAAGCCACAGATGTATTAATAGCTGAGAAGTGCTGCTTGCCTACTGCCTCGGA
ARL6IP4	51329	ARL6IP4.607	TGCTGTTGACAGTGAGCGCCCTCTTCTTCCAGTTCTTCTATAGTGAAGCCACAGATGTATAGAAGAACTGGAAGAAGAGGATGCCTACTGCCTCGGA
BOD1L1	259282	BOD1L1.2634	TGCTGTTGACAGTGAGCGAAGCACAAATCAAGAAGGTCAATAGTGAAGCCACAGATGTATTGACCTTCTTGATTTGTGCTCTGCCTACTGCCTCGGA
BOD1L1	259282	BOD1L1.732	TGCTGTTGACAGTGAGCGCTGGAAACCATAACTTCTCTTATAGTGAAGCCACAGATGTATAAGAGAAGTTATGGTTTCCAATGCCTACTGCCTCGGA
BOD1L1	259282	BOD1L1.3461	TGCTGTTGACAGTGAGCGACCTGAACAAGAGCCAATGGAATAGTGAAGCCACAGATGTATTCCATTGGCTCTTGTTCAGGGTGCCTACTGCCTCGGA
BOD1L1	259282	BOD1L1.4688	TGCTGTTGACAGTGAGCGAAAGGACAAAGATGTCACCTTATAGTGAAGCCACAGATGTATAAGGTGACATCTTTGTCCTTCTGCCTACTGCCTCGGA
BOD1L1	259282	BOD1L1.3194	TGCTGTTGACAGTGAGCGCAAGCATAGTAGTAAAGACATATAGTGAAGCCACAGATGTATATGTCTTTACTACTATGCTTTTGCCTACTGCCTCGGA
BOD1L1	259282	BOD1L1.5934	TGCTGTTGACAGTGAGCGCAAGGAAGTAAAGACACAGATATAGTGAAGCCACAGATGTATATCTGTGTCTTTACTTCCTTTTGCCTACTGCCTCGGA
C14orf166	51637	C14orf166.299	TGCTGTTGACAGTGAGCGAGCCCAAGTTCTTTGAAAAGTATAGTGAAGCCACAGATGTATACTTTTCAAAGAACTTGGGCCTGCCTACTGCCTCGGA
C14orf166	51637	C14orf166.764	TGCTGTTGACAGTGAGCGCGCTCAGAGAGCTACAGACAAATAGTGAAGCCACAGATGTATTTGTCTGTAGCTCTCTGAGCTTGCCTACTGCCTCGGA
C14orf166	51637	C14orf166.834	TGCTGTTGACAGTGAGCGAACAGACCACAGACTGGGAAAATAGTGAAGCCACAGATGTATTTTCCCAGTCTGTGGTCTGTCTGCCTACTGCCTCGGA
C14orf166	51637	C14orf166.977	TGCTGTTGACAGTGAGCGCTGGGTATGTTCTAGAGATTTATAGTGAAGCCACAGATGTATAAATCTCTAGAACATACCCAATGCCTACTGCCTCGGA
C14orf166	51637	C14orf166.456	TGCTGTTGACAGTGAGCGCACTGCTGACAATGCAACTAAATAGTGAAGCCACAGATGTATTTAGTTGCATTGTCAGCAGTTTGCCTACTGCCTCGGA
C14orf166	51637	C14orf166.921	TGCTGTTGACAGTGAGCGCTCTGGCATGTTTGGAAATCAATAGTGAAGCCACAGATGTATTGATTTCCAAACATGCCAGAATGCCTACTGCCTCGGA
CCT3	7203	CCT3.380	TGCTGTTGACAGTGAGCGAACCCAGGATGAAGAGGTTGGATAGTGAAGCCACAGATGTATCCAACCTCTTCATCCTGGGTCTGCCTACTGCCTCGGA
CCT3	7203	CCT3.1006	TGCTGTTGACAGTGAGCGCGGGCATCTCAGATTTAGCTCATAGTGAAGCCACAGATGTATGAGCTAAATCTGAGATGCCCTTGCCTACTGCCTCGGA
CCT3	7203	CCT3.399	TGCTGTTGACAGTGAGCGAGAGATGGGACCACATCAGTAATAGTGAAGCCACAGATGTATTACTGATGTGGTCCCATCTCCTGCCTACTGCCTCGGA
CCT3	7203	CCT3.983	TGCTGTTGACAGTGAGCGACCCGATGTGGTCATCACTGAATAGTGAAGCCACAGATGTATTCAGTGATGACCACATCGGGCTGCCTACTGCCTCGGA
CCT3	7203	CCT3.691	TGCTGTTGACAGTGAGCGATCGGAAAGAGATTGACATAAATAGTGAAGCCACAGATGTATTTATGTCAATCTCTTTCCGACTGCCTACTGCCTCGGA
CCT3	7203	CCT3.692	TGCTGTTGACAGTGAGCGCCGGAAAGAGATTGACATAAAATAGTGAAGCCACAGATGTATTTTATGTCAATCTCTTTCCGATGCCTACTGCCTCGGA
CCT4	10575	CCT4.295	TGCTGTTGACAGTGAGCGCGCGGTTGCTGATGCTATTAGATAGTGAAGCCACAGATGTATCTAATAGCATCAGCAACCGCTTGCCTACTGCCTCGGA
CCT4	10575	CCT4.557	TGCTGTTGACAGTGAGCGAACAGAGAAACTTTGTTAAATATAGTGAAGCCACAGATGTATATTTAACAAAGTTTCTCTGTCTGCCTACTGCCTCGGA
CCT4	10575	CCT4.1464	TGCTGTTGACAGTGAGCGCTCCATCTACACTAGCTGAAAATAGTGAAGCCACAGATGTATTTTCAGCTAGTGTAGATGGAATGCCTACTGCCTCGGA
CCT4	10575	CCT4.683	TGCTGTTGACAGTGAGCGCCCAGTGTAGATCTTAGAGATATAGTGAAGCCACAGATGTATATCTCTAAGATCTACACTGGTTGCCTACTGCCTCGGA
CCT4	10575	CCT4.1659	TGCTGTTGACAGTGAGCGCTCGGAGCATTCTGAAAATAGATAGTGAAGCCACAGATGTATCTATTTTCAGAATGCTCCGAATGCCTACTGCCTCGGA
CCT4	10575	CCT4.853	TGCTGTTGACAGTGAGCGCACAGACATGGATAATCAAATATAGTGAAGCCACAGATGTATATTTGATTATCCATGTCTGTTTGCCTACTGCCTCGGA
CCT5	22948	CCT5.612	TGCTGTTGACAGTGAGCGAACCTGGACAAGATCAGCGATATAGTGAAGCCACAGATGTATATCGCTGATCTTGTCCAGGTGTGCCTACTGCCTCGGA
CCT5	22948	CCT5.1683	TGCTGTTGACAGTGAGCGAAGCATGTCATAGAAACCTTGATAGTGAAGCCACAGATGTATCAAGGTTTCTATGACATGCTGTGCCTACTGCCTCGGA
CCT5	22948	CCT5.1775	TGCTGTTGACAGTGAGCGCAAGCCTGGAGAATCTGAAGAATAGTGAAGCCACAGATGTATTCTTCAGATTCTCCAGGCTTATGCCTACTGCCTCGGA
CCT5	22948	CCT5.362	TGCTGTTGACAGTGAGCGCAAGGATGGAGATGTGACTGTATAGTGAAGCCACAGATGTATACAGTCACATCTCCATCCTTATGCCTACTGCCTCGGA
CCT5	22948	CCT5.1936	TGCTGTTGACAGTGAGCGCACCATAGTTTCACTTGTTCAATAGTGAAGCCACAGATGTATTGAACAAGTGAAACTATGGTTTGCCTACTGCCTCGGA
CCT5	22948	CCT5.2134	TGCTGTTGACAGTGAGCGCAGGGACTATTTTAACAGCTTATAGTGAAGCCACAGATGTATAAGCTGTTAAAATAGTCCCTATGCCTACTGCCTCGGA
CCT7	10574	CCT7.362	TGCTGTTGACAGTGAGCGCTGACAAGTTAGAGAAGATCCATAGTGAAGCCACAGATGTATGGATCTTCTCTAACTTGTCATTGCCTACTGCCTCGGA
CCT7	10574	CCT7.358	TGCTGTTGACAGTGAGCGATCTATGACAAGTTAGAGAAGATAGTGAAGCCACAGATGTATCTTCTCTAACTTGTCATAGAGTGCCTACTGCCTCGGA
CCT7	10574	CCT7.830	TGCTGTTGACAGTGAGCGCGCAGCTGTTGATTGGGGCATATAGTGAAGCCACAGATGTATATGCCCCAATCAACAGCTGCTTGCCTACTGCCTCGGA
CCT7	10574	CCT7.1311	TGCTGTTGACAGTGAGCGCTCAGATAACTTTGTAAATTAATAGTGAAGCCACAGATGTATTAATTTACAAAGTTATCTGAATGCCTACTGCCTCGGA
CCT7	10574	CCT7.392	TGCTGTTGACAGTGAGCGAAGCCAAAGTTGTCTTGTCCAATAGTGAAGCCACAGATGTATTGGACAAGACAACTTTGGCTCTGCCTACTGCCTCGGA
CCT7	10574	CCT7.796	TGCTGTTGACAGTGAGCGATGCGGGATTACTCAAGGACTATAGTGAAGCCACAGATGTATAGTCCTTGAGTAATCCCGCAGTGCCTACTGCCTCGGA
CDCA7L	55536	CDCA7L.257	TGCTGTTGACAGTGAGCGATGCGATAGTTTTGACTCACTATAGTGAAGCCACAGATGTATAGTGAGTCAAAACTATCGCAGTGCCTACTGCCTCGGA
CDCA7L	55536	CDCA7L.1644	TGCTGTTGACAGTGAGCGCAAAGTTCAGGTAAGTAAGTTATAGTGAAGCCACAGATGTATAACTTACTTACCTGAACTTTATGCCTACTGCCTCGGA
CDCA7L	55536	CDCA7L.2707	TGCTGTTGACAGTGAGCGACAGCTTGCTACTAATGATAATTAGTGAAGCCACAGATGTAATTATCATTAGTAGCAAGCTGCTGCCTACTGCCTCGGA
CDCA7L	55536	CDCA7L.1012	TGCTGTTGACAGTGAGCGCTCGAGATAAAATCTATGATAATAGTGAAGCCACAGATGTATTATCATAGATTTTATCTCGAATGCCTACTGCCTCGGA
CDCA7L	55536	CDCA7L.1758	TGCTGTTGACAGTGAGCGAACGAGTGACCACAGTTTAATATAGTGAAGCCACAGATGTATATTAAACTGTGGTCACTCGTGTGCCTACTGCCTCGGA
CDCA7L	55536	CDCA7L.962	TGCTGTTGACAGTGAGCGACCAGTGGAGGATATCACCGAATAGTGAAGCCACAGATGTATTCGGTGATATCCTCCACTGGCTGCCTACTGCCTCGGA
CHAMP1	283489	CHAMP1.3742	TGCTGTTGACAGTGAGCGCTGTGTATCAACCAAATTAAAATAGTGAAGCCACAGATGTATTTTAATTTGGTTGATACACATTGCCTACTGCCTCGGA
CHAMP1	283489	CHAMP1.1680	TGCTGTTGACAGTGAGCGATGCTTCACTTGATTTCCCTGATAGTGAAGCCACAGATGTATCAGGGAAATCAAGTGAAGCAGTGCCTACTGCCTCGGA
CHAMP1	283489	CHAMP1.3740	TGCTGTTGACAGTGAGCGCAATGTGTATCAACCAAATTAATAGTGAAGCCACAGATGTATTAATTTGGTTGATACACATTTTGCCTACTGCCTCGGA
CHAMP1	283489	CHAMP1.370	TGCTGTTGACAGTGAGCGAACAGACTATGAAAATGTACAATAGTGAAGCCACAGATGTATTGTACATTTTCATAGTCTGTGTGCCTACTGCCTCGGA
CHAMP1	283489	CHAMP1.562	TGCTGTTGACAGTGAGCGACCAGACAAATGGAATGATAAATAGTGAAGCCACAGATGTATTTATCATTCCATTTGTCTGGGTGCCTACTGCCTCGGA
CHAMP1	283489	CHAMP1.3484	TGCTGTTGACAGTGAGCGACCAGCTCACACTAATAGATGATAGTGAAGCCACAGATGTATCATCTATTAGTGTGAGCTGGCTGCCTACTGCCTCGGA
CHD3	1107	CHD3.1543	TGCTGTTGACAGTGAGCGAAGAGCGAGAGTTCTTTGTCAATAGTGAAGCCACAGATGTATTGACAAAGAACTCTCGCTCTGTGCCTACTGCCTCGGA
CHD3	1107	CHD3.3430	TGCTGTTGACAGTGAGCGCGGCCAACAAAGTGATGATTTATAGTGAAGCCACAGATGTATAAATCATCACTTTGTTGGCCTTGCCTACTGCCTCGGA
CHD3	1107	CHD3.1027	TGCTGTTGACAGTGAGCGCCGAGACGGATCACCAGGATTATAGTGAAGCCACAGATGTATAATCCTGGTGATCCGTCTCGTTGCCTACTGCCTCGGA
CHD3	1107	CHD3.1990	TGCTGTTGACAGTGAGCGACCGCAAGTATAAGAAGAAGAATAGTGAAGCCACAGATGTATTCTTCTTCTTATACTTGCGGGTGCCTACTGCCTCGGA
CHD3	1107	CHD3.3152	TGCTGTTGACAGTGAGCGATCGCAGATGACCAAAATGTTATAGTGAAGCCACAGATGTATAACATTTTGGTCATCTGCGAGTGCCTACTGCCTCGGA
CHD3	1107	CHD3.3934	TGCTGTTGACAGTGAGCGCTCGCAAGCAAGTTAACTACAATAGTGAAGCCACAGATGTATTGTAGTTAACTTGCTTGCGAATGCCTACTGCCTCGGA
CHD4	1108	CHD4.309	TGCTGTTGACAGTGAGCGATCCAAAGCTCAAGAAGAAGAATAGTGAAGCCACAGATGTATTCTTCTTCTTGAGCTTTGGAGTGCCTACTGCCTCGGA
CHD4	1108	CHD4.2622	TGCTGTTGACAGTGAGCGCTGAGTTCTCCTTTGAAGACAATAGTGAAGCCACAGATGTATTGTCTTCAAAGGAGAACTCATTGCCTACTGCCTCGGA
CHD4	1108	CHD4.2157	TGCTGTTGACAGTGAGCGCCGACCTGTTCAAGCAGAGCTATAGTGAAGCCACAGATGTATAGCTCTGCTTGAACAGGTCGTTGCCTACTGCCTCGGA
CHD4	1108	CHD4.5124	TGCTGTTGACAGTGAGCGACCCTATTGTGGTAGAAGACAATAGTGAAGCCACAGATGTATTGTCTTCTACCACAATAGGGGTGCCTACTGCCTCGGA
CHD4	1108	CHD4.5206	TGCTGTTGACAGTGAGCGAAAGGACCTGAATGATGAGAAATAGTGAAGCCACAGATGTATTTCTCATCATTCAGGTCCTTGTGCCTACTGCCTCGGA
CHD4	1108	CHD4.3884	TGCTGTTGACAGTGAGCGAAGGGAGAAGATAGCAGTGTTATAGTGAAGCCACAGATGTATAACACTGCTATCTTCTCCCTCTGCCTACTGCCTCGGA
CHERP	10523	CHERP.230	TGCTGTTGACAGTGAGCGCTCTACAGTTACTACAAGTGCATAGTGAAGCCACAGATGTATGCACTTGTAGTAACTGTAGAATGCCTACTGCCTCGGA
CHERP	10523	CHERP.603	TGCTGTTGACAGTGAGCGAGAAGAACTGGATGTTCAGCAATAGTGAAGCCACAGATGTATTGCTGAACATCCAGTTCTTCCTGCCTACTGCCTCGGA
CHERP	10523	CHERP.234	TGCTGTTGACAGTGAGCGCCAGTTACTACAAGTGCAAGCTTAGTGAAGCCACAGATGTAAGCTTGCACTTGTAGTAACTGTTGCCTACTGCCTCGGA
CHERP	10523	CHERP.219	TGCTGTTGACAGTGAGCGCCGGAGGCGAATTCTACAGTTATAGTGAAGCCACAGATGTATAACTGTAGAATTCGCCTCCGATGCCTACTGCCTCGGA
CHERP	10523	CHERP.3499	TGCTGTTGACAGTGAGCGCTCAGTTATTTTAGTTGTATAATAGTGAAGCCACAGATGTATTATACAACTAAAATAACTGAATGCCTACTGCCTCGGA
CHERP	10523	CHERP.158	TGCTGTTGACAGTGAGCGACCGAGTTTGAGAAGATGACTATAGTGAAGCCACAGATGTATAGTCATCTTCTCAAACTCGGGTGCCTACTGCCTCGGA
CIR1	9541	CIR1.446	TGCTGTTGACAGTGAGCGACCCTTTGGTATTCAGGTTCGATAGTGAAGCCACAGATGTATCGAACCTGAATACCAAAGGGCTGCCTACTGCCTCGGA
CIR1	9541	CIR1.334	TGCTGTTGACAGTGAGCGCAGAAAACAAAGAGAAAGAAGATAGTGAAGCCACAGATGTATCTTCTTTCTCTTTGTTTTCTTTGCCTACTGCCTCGGA
CIR1	9541	CIR1.417	TGCTGTTGACAGTGAGCGACCAAAGATGACATGAACATCATAGTGAAGCCACAGATGTATGATGTTCATGTCATCTTTGGCTGCCTACTGCCTCGGA
CIR1	9541	CIR1.1775	TGCTGTTGACAGTGAGCGCAAGAATGACAGTACATTGAAATAGTGAAGCCACAGATGTATTTCAATGTACTGTCATTCTTTTGCCTACTGCCTCGGA
CIR1	9541	CIR1.1023	TGCTGTTGACAGTGAGCGCAGGACAAGTCTAAGAAGAGAATAGTGAAGCCACAGATGTATTCTCTTCTTAGACTTGTCCTTTGCCTACTGCCTCGGA
CIR1	9541	CIR1.1370	TGCTGTTGACAGTGAGCGAACAGACTTGTATAGAGGAGAATAGTGAAGCCACAGATGTATTCTCCTCTATACAAGTCTGTGTGCCTACTGCCTCGGA
COPB2	9276	COPB2.1324	TGCTGTTGACAGTGAGCGAACGATTCTTCAGAGTATGCAATAGTGAAGCCACAGATGTATTGCATACTCTGAAGAATCGTGTGCCTACTGCCTCGGA
COPB2	9276	COPB2.1740	TGCTGTTGACAGTGAGCGAACAAGTTCTGTGAACAGATTATAGTGAAGCCACAGATGTATAATCTGTTCACAGAACTTGTGTGCCTACTGCCTCGGA
COPB2	9276	COPB2.2405	TGCTGTTGACAGTGAGCGACCGAACTTACTTACCCAGTCATAGTGAAGCCACAGATGTATGACTGGGTAAGTAAGTTCGGGTGCCTACTGCCTCGGA
COPB2	9276	COPB2.2661	TGCTGTTGACAGTGAGCGACCCTCAAGATCTACAGCTCAATAGTGAAGCCACAGATGTATTGAGCTGTAGATCTTGAGGGCTGCCTACTGCCTCGGA
COPB2	9276	COPB2.1485	TGCTGTTGACAGTGAGCGATGGGACAATACAGAACTCATATAGTGAAGCCACAGATGTATATGAGTTCTGTATTGTCCCAGTGCCTACTGCCTCGGA
COPB2	9276	COPB2.1193	TGCTGTTGACAGTGAGCGCCCCTCAGACTATTCAGCACAATAGTGAAGCCACAGATGTATTGTGCTGAATAGTCTGAGGGTTGCCTACTGCCTCGGA
CPSF4	10898	CPSF4.333	TGCTGTTGACAGTGAGCGATGAGAAGACAGTTGTGTGCAATAGTGAAGCCACAGATGTATTGCACACAACTGTCTTCTCACTGCCTACTGCCTCGGA
CPSF4	10898	CPSF4.746	TGCTGTTGACAGTGAGCGATCATGCAGAGTCAAAACAGCATAGTGAAGCCACAGATGTATGCTGTTTTGACTCTGCATGACTGCCTACTGCCTCGGA
CPSF4	10898	CPSF4.644	TGCTGTTGACAGTGAGCGAACCCTCGATTTGAACTGCCCATAGTGAAGCCACAGATGTATGGGCAGTTCAAATCGAGGGTGTGCCTACTGCCTCGGA
CPSF4	10898	CPSF4.429	TGCTGTTGACAGTGAGCGACGAGTGCTACTTCTACTCCAATAGTGAAGCCACAGATGTATTGGAGTAGAAGTAGCACTCGGTGCCTACTGCCTCGGA
CPSF4	10898	CPSF4.576	TGCTGTTGACAGTGAGCGAACGGAGAGTCATCTGTGTGAATAGTGAAGCCACAGATGTATTCACACAGATGACTCTCCGTGTGCCTACTGCCTCGGA
CPSF4	10898	CPSF4.1701	TGCTGTTGACAGTGAGCGATGGCTGTGTTCAATTGCAAGATAGTGAAGCCACAGATGTATCTTGCAATTGAACACAGCCAGTGCCTACTGCCTCGGA
CSNK2A1	1457	CSNK2A1.238	TGCTGTTGACAGTGAGCGCAGCCATCAACATCACAAATAATAGTGAAGCCACAGATGTATTATTTGTGATGTTGATGGCTTTGCCTACTGCCTCGGA
CSNK2A1	1457	CSNK2A1.2496	TGCTGTTGACAGTGAGCGCACGTTTGGTTTTATTTATCAATAGTGAAGCCACAGATGTATTGATAAATAAAACCAAACGTTTGCCTACTGCCTCGGA
CSNK2A1	1457	CSNK2A1.448	TGCTGTTGACAGTGAGCGCCCAGACGTTAACAGACTATGATAGTGAAGCCACAGATGTATCATAGTCTGTTAACGTCTGGTTGCCTACTGCCTCGGA
CSNK2A1	1457	CSNK2A1.1849	TGCTGTTGACAGTGAGCGCTAGTTACATCAAGATGTTGAATAGTGAAGCCACAGATGTATTCAACATCTTGATGTAACTAATGCCTACTGCCTCGGA
CSNK2A1	1457	CSNK2A1.1362	TGCTGTTGACAGTGAGCGCACCGTTGCTTGTGGATTTATATAGTGAAGCCACAGATGTATATAAATCCACAAGCAACGGTTTGCCTACTGCCTCGGA
CSNK2A1	1457	CSNK2A1.2178	TGCTGTTGACAGTGAGCGCCAGGTTTCATGCTAGAGCTAATAGTGAAGCCACAGATGTATTAGCTCTAGCATGAAACCTGTTGCCTACTGCCTCGGA
CSNK2A2	1459	CSNK2A2.500	TGCTGTTGACAGTGAGCGCTACAGATTTTAAGCAACTCTATAGTGAAGCCACAGATGTATAGAGTTGCTTAAAATCTGTATTGCCTACTGCCTCGGA
CSNK2A2	1459	CSNK2A2.620	TGCTGTTGACAGTGAGCGCACCTCACAATGTCATGATAGATAGTGAAGCCACAGATGTATCTATCATGACATTGTGAGGTTTGCCTACTGCCTCGGA
CSNK2A2	1459	CSNK2A2.623	TGCTGTTGACAGTGAGCGATCACAATGTCATGATAGATCATAGTGAAGCCACAGATGTATGATCTATCATGACATTGTGAGTGCCTACTGCCTCGGA
CSNK2A2	1459	CSNK2A2.1326	TGCTGTTGACAGTGAGCGCGGCGAGCACGAACTAGACCAATAGTGAAGCCACAGATGTATTGGTCTAGTTCGTGCTCGCCATGCCTACTGCCTCGGA
CSNK2A2	1459	CSNK2A2.386	TGCTGTTGACAGTGAGCGAAGAGGTTAAGATTCTGGAGAATAGTGAAGCCACAGATGTATTCTCCAGAATCTTAACCTCTCTGCCTACTGCCTCGGA
CSNK2A2	1459	CSNK2A2.1376	TGCTGTTGACAGTGAGCGCACCTCACTTCCGAATGTAAAATAGTGAAGCCACAGATGTATTTTACATTCGGAAGTGAGGTTTGCCTACTGCCTCGGA
CSNK2B	1460	CSNK2B.430	TGCTGTTGACAGTGAGCGCTCCAGGACAAATTTAATCTTATAGTGAAGCCACAGATGTATAAGATTAAATTTGTCCTGGATTGCCTACTGCCTCGGA
CSNK2B	1460	CSNK2B.419	TGCTGTTGACAGTGAGCGCTGAAGACTACATCCAGGACAATAGTGAAGCCACAGATGTATTGTCCTGGATGTAGTCTTCATTGCCTACTGCCTCGGA
CSNK2B	1460	CSNK2B.420	TGCTGTTGACAGTGAGCGCGAAGACTACATCCAGGACAAATAGTGAAGCCACAGATGTATTTGTCCTGGATGTAGTCTTCATGCCTACTGCCTCGGA
CSNK2B	1460	CSNK2B.1054	TGCTGTTGACAGTGAGCGCCCCTGTATGGTTTTTAGTTTATAGTGAAGCCACAGATGTATAAACTAAAAACCATACAGGGTTGCCTACTGCCTCGGA
CSNK2B	1460	CSNK2B.623	TGCTGTTGACAGTGAGCGCCGCCCAGATGTTGGAAAAGTATAGTGAAGCCACAGATGTATACTTTTCCAACATCTGGGCGATGCCTACTGCCTCGGA
CSNK2B	1460	CSNK2B.478	TGCTGTTGACAGTGAGCGCACCGACAAGCTCTAGACATGATAGTGAAGCCACAGATGTATCATGTCTAGAGCTTGTCGGTATGCCTACTGCCTCGGA
CSTF2	1478	CSTF2.332	TGCTGTTGACAGTGAGCGCTGCTGCCAGTGAAAAGAACAATAGTGAAGCCACAGATGTATTGTTCTTTTCACTGGCAGCATTGCCTACTGCCTCGGA
CSTF2	1478	CSTF2.185	TGCTGTTGACAGTGAGCGCTGTTAGTTTCAGATTGGTATATAGTGAAGCCACAGATGTATATACCAATCTGAAACTAACAATGCCTACTGCCTCGGA
CSTF2	1478	CSTF2.253	TGCTGTTGACAGTGAGCGAAAGACCAAGAGACAGCACTTATAGTGAAGCCACAGATGTATAAGTGCTGTCTCTTGGTCTTGTGCCTACTGCCTCGGA
CSTF2	1478	CSTF2.533	TGCTGTTGACAGTGAGCGAACGGAACATGTTACTTCAGAATAGTGAAGCCACAGATGTATTCTGAAGTAACATGTTCCGTGTGCCTACTGCCTCGGA
CSTF2	1478	CSTF2.704	TGCTGTTGACAGTGAGCGAAGGATCCAATGTGTCAATGAATAGTGAAGCCACAGATGTATTCATTGACACATTGGATCCTGTGCCTACTGCCTCGGA
CSTF2	1478	CSTF2.209	TGCTGTTGACAGTGAGCGCTAGAGAGACAGGAAAGCCAAATAGTGAAGCCACAGATGTATTTGGCTTTCCTGTCTCTCTATTGCCTACTGCCTCGGA
CTCF	10664	CTCF.751	TGCTGTTGACAGTGAGCGCACCATGAAGATGCACATTTTATAGTGAAGCCACAGATGTATAAAATGTGCATCTTCATGGTATGCCTACTGCCTCGGA
CTCF	10664	CTCF.2210	TGCTGTTGACAGTGAGCGATGGTATGGTCAAGCTTGTAAATAGTGAAGCCACAGATGTATTTACAAGCTTGACCATACCAGTGCCTACTGCCTCGGA
CTCF	10664	CTCF.2798	TGCTGTTGACAGTGAGCGAAGCCATCAGTTAGCTATCAGATAGTGAAGCCACAGATGTATCTGATAGCTAACTGATGGCTCTGCCTACTGCCTCGGA
CTCF	10664	CTCF.2066	TGCTGTTGACAGTGAGCGCTGGGAAGGACTTAGAGTTTTATAGTGAAGCCACAGATGTATAAAACTCTAAGTCCTTCCCAATGCCTACTGCCTCGGA
CTCF	10664	CTCF.564	TGCTGTTGACAGTGAGCGCCGCCAGTGTAGAAGTCAGCAATAGTGAAGCCACAGATGTATTGCTGACTTCTACACTGGCGTTGCCTACTGCCTCGGA
CTCF	10664	CTCF.1912	TGCTGTTGACAGTGAGCGATGAGGACAGTGTTGACAACTATAGTGAAGCCACAGATGTATAGTTGTCAACACTGTCCTCAGTGCCTACTGCCTCGGA
DCTN1	1639	DCTN1.1091	TGCTGTTGACAGTGAGCGCCCAGCAGACCATCAAGAAGTATAGTGAAGCCACAGATGTATACTTCTTGATGGTCTGCTGGTTGCCTACTGCCTCGGA
DCTN1	1639	DCTN1.1679	TGCTGTTGACAGTGAGCGCTCAGCTGGATGAGACTGTCAATAGTGAAGCCACAGATGTATTGACAGTCTCATCCAGCTGATTGCCTACTGCCTCGGA
DCTN1	1639	DCTN1.325	TGCTGTTGACAGTGAGCGATGCAGGAATGGAAGAGCAAAATAGTGAAGCCACAGATGTATTTTGCTCTTCCATTCCTGCACTGCCTACTGCCTCGGA
DCTN1	1639	DCTN1.2386	TGCTGTTGACAGTGAGCGATCGAAGATCGAGAGACAGTTATAGTGAAGCCACAGATGTATAACTGTCTCTCGATCTTCGAGTGCCTACTGCCTCGGA
DCTN1	1639	DCTN1.263	TGCTGTTGACAGTGAGCGCACGGGCAGAAGACAAAGCAAATAGTGAAGCCACAGATGTATTTGCTTTGTCTTCTGCCCGTTTGCCTACTGCCTCGGA
DCTN1	1639	DCTN1.1199	TGCTGTTGACAGTGAGCGATCCAGAGACCTTTGACTTCAATAGTGAAGCCACAGATGTATTGAAGTCAAAGGTCTCTGGAGTGCCTACTGCCTCGGA
DDX46	9879	DDX46.1733	TGCTGTTGACAGTGAGCGCAGAGTGACATATGTTGTTTTATAGTGAAGCCACAGATGTATAAAACAACATATGTCACTCTTTGCCTACTGCCTCGGA
DDX46	9879	DDX46.1739	TGCTGTTGACAGTGAGCGAACATATGTTGTTTTAGATGAATAGTGAAGCCACAGATGTATTCATCTAAAACAACATATGTCTGCCTACTGCCTCGGA
DDX46	9879	DDX46.2496	TGCTGTTGACAGTGAGCGCAGGGATTCAAGTTTGATGAAATAGTGAAGCCACAGATGTATTTCATCAAACTTGAATCCCTTTGCCTACTGCCTCGGA
DDX46	9879	DDX46.4056	TGCTGTTGACAGTGAGCGCTACATGTTGTATGTACAAATATAGTGAAGCCACAGATGTATATTTGTACATACAACATGTATTGCCTACTGCCTCGGA
DDX46	9879	DDX46.4470	TGCTGTTGACAGTGAGCGCCAGAGTGAGACTATCTCAAAATAGTGAAGCCACAGATGTATTTTGAGATAGTCTCACTCTGTTGCCTACTGCCTCGGA
DDX46	9879	DDX46.3432	TGCTGTTGACAGTGAGCGACCCACAATCAGTCAAACTATATAGTGAAGCCACAGATGTATATAGTTTGACTGATTGTGGGGTGCCTACTGCCTCGGA
DHX16	8449	DHX16.2970	TGCTGTTGACAGTGAGCGACCATGCTAAGAAAATGCCCAATAGTGAAGCCACAGATGTATTGGGCATTTTCTTAGCATGGGTGCCTACTGCCTCGGA
DHX16	8449	DHX16.1484	TGCTGTTGACAGTGAGCGCCAGACATTCTCTTTGGATTGATAGTGAAGCCACAGATGTATCAATCCAAAGAGAATGTCTGTTGCCTACTGCCTCGGA
DHX16	8449	DHX16.1488	TGCTGTTGACAGTGAGCGCCATTCTCTTTGGATTGATCAATAGTGAAGCCACAGATGTATTGATCAATCCAAAGAGAATGTTGCCTACTGCCTCGGA
DHX16	8449	DHX16.492	TGCTGTTGACAGTGAGCGCACGGTCAGACAAGAAGGCTTATAGTGAAGCCACAGATGTATAAGCCTTCTTGTCTGACCGTTTGCCTACTGCCTCGGA
DHX16	8449	DHX16.472	TGCTGTTGACAGTGAGCGCCGGACTCGAAATGTCCTGGAATAGTGAAGCCACAGATGTATTCCAGGACATTTCGAGTCCGATGCCTACTGCCTCGGA
DHX16	8449	DHX16.696	TGCTGTTGACAGTGAGCGCGCGGCAGGAGCTCAAATATAATAGTGAAGCCACAGATGTATTATATTTGAGCTCCTGCCGCTTGCCTACTGCCTCGGA
DNAJC8	22826	DNAJC8.109	TGCTGTTGACAGTGAGCGATGAGGTGAAACAAATAGAGAATAGTGAAGCCACAGATGTATTCTCTATTTGTTTCACCTCACTGCCTACTGCCTCGGA
DNAJC8	22826	DNAJC8.206	TGCTGTTGACAGTGAGCGACCATTTGAGGTTCTTCAGATATAGTGAAGCCACAGATGTATATCTGAAGAACCTCAAATGGGTGCCTACTGCCTCGGA
DNAJC8	22826	DNAJC8.337	TGCTGTTGACAGTGAGCGCAGCTGTGGACAAAGCTTACAATAGTGAAGCCACAGATGTATTGTAAGCTTTGTCCACAGCTTTGCCTACTGCCTCGGA
DNAJC8	22826	DNAJC8.1162	TGCTGTTGACAGTGAGCGCAACAGTGTTGCTGTGACTTCATAGTGAAGCCACAGATGTATGAAGTCACAGCAACACTGTTTTGCCTACTGCCTCGGA
DNAJC8	22826	DNAJC8.1741	TGCTGTTGACAGTGAGCGAAGGATTAAATGAAGTAATATATAGTGAAGCCACAGATGTATATATTACTTCATTTAATCCTCTGCCTACTGCCTCGGA
DNAJC8	22826	DNAJC8.230	TGCTGTTGACAGTGAGCGCCCTGAAGTTACAGATGAAGAATAGTGAAGCCACAGATGTATTCTTCATCTGTAACTTCAGGATGCCTACTGCCTCGGA
DNAJC9	23234	DNAJC9.472	TGCTGTTGACAGTGAGCGCGCAGGCCTATCTGGACTTCAATAGTGAAGCCACAGATGTATTGAAGTCCAGATAGGCCTGCTTGCCTACTGCCTCGGA
DNAJC9	23234	DNAJC9.744	TGCTGTTGACAGTGAGCGCGCAGACAAAAGGATCGGCAAATAGTGAAGCCACAGATGTATTTGCCGATCCTTTTGTCTGCTTGCCTACTGCCTCGGA
DNAJC9	23234	DNAJC9.420	TGCTGTTGACAGTGAGCGAAAGCTTTTGAAAAGACATACATAGTGAAGCCACAGATGTATGTATGTCTTTTCAAAAGCTTGTGCCTACTGCCTCGGA
DNAJC9	23234	DNAJC9.1418	TGCTGTTGACAGTGAGCGCAAGGTAAGACATGATGATTAATAGTGAAGCCACAGATGTATTAATCATCATGTCTTACCTTTTGCCTACTGCCTCGGA
DNAJC9	23234	DNAJC9.278	TGCTGTTGACAGTGAGCGCTCCGTTCTCAGTGACAGAGAATAGTGAAGCCACAGATGTATTCTCTGTCACTGAGAACGGAATGCCTACTGCCTCGGA
DNAJC9	23234	DNAJC9.1362	TGCTGTTGACAGTGAGCGCACAGGTGTTAAATTACTTCAATAGTGAAGCCACAGATGTATTGAAGTAATTTAACACCTGTATGCCTACTGCCTCGGA
DPY30	84661	DPY30.398	TGCTGTTGACAGTGAGCGAACAGTTGTGCCTATCTTATTATAGTGAAGCCACAGATGTATAATAAGATAGGCACAACTGTCTGCCTACTGCCTCGGA
DPY30	84661	DPY30.319	TGCTGTTGACAGTGAGCGCTGAGAAGATTAATGCAGAAAATAGTGAAGCCACAGATGTATTTTCTGCATTAATCTTCTCATTGCCTACTGCCTCGGA
DPY30	84661	DPY30.549	TGCTGTTGACAGTGAGCGCTGCTACTGTAGATTTACATGATAGTGAAGCCACAGATGTATCATGTAAATCTACAGTAGCAATGCCTACTGCCTCGGA
DPY30	84661	DPY30.290	TGCTGTTGACAGTGAGCGAACAGACAACGTTGAGAGAATATAGTGAAGCCACAGATGTATATTCTCTCAACGTTGTCTGTGTGCCTACTGCCTCGGA
DPY30	84661	DPY30.600	TGCTGTTGACAGTGAGCGCTCCCTCTTTTTGGATGTATAATAGTGAAGCCACAGATGTATTATACATCCAAAAAGAGGGAATGCCTACTGCCTCGGA
DPY30	84661	DPY30.301	TGCTGTTGACAGTGAGCGCTGAGAGAATAGTAGAAAATGATAGTGAAGCCACAGATGTATCATTTTCTACTATTCTCTCAATGCCTACTGCCTCGGA
EIF3I	8668	EIF3I.850	TGCTGTTGACAGTGAGCGACACCAGGATTGGCAAGTTTGATAGTGAAGCCACAGATGTATCAAACTTGCCAATCCTGGTGGTGCCTACTGCCTCGGA
EIF3I	8668	EIF3I.387	TGCTGTTGACAGTGAGCGAGCAACATCATCATGTTCTCCATAGTGAAGCCACAGATGTATGGAGAACATGATGATGTTGCCTGCCTACTGCCTCGGA
EIF3I	8668	EIF3I.299	TGCTGTTGACAGTGAGCGATGTCGTCTCTGGGACTGTGAATAGTGAAGCCACAGATGTATTCACAGTCCCAGAGACGACAGTGCCTACTGCCTCGGA
EIF3I	8668	EIF3I.1383	TGCTGTTGACAGTGAGCGACCAGAGAAGATTCTCACAGAATAGTGAAGCCACAGATGTATTCTGTGAGAATCTTCTCTGGCTGCCTACTGCCTCGGA
EIF3I	8668	EIF3I.607	TGCTGTTGACAGTGAGCGAAGAGGTGTTGGTGAATGTTAATAGTGAAGCCACAGATGTATTAACATTCACCAACACCTCTCTGCCTACTGCCTCGGA
EIF3I	8668	EIF3I.460	TGCTGTTGACAGTGAGCGCTCCGAGCCAGATTGACAACAATAGTGAAGCCACAGATGTATTGTTGTCAATCTGGCTCGGATTGCCTACTGCCTCGGA
EIF3L	51386	EIF3L.1604	TGCTGTTGACAGTGAGCGCCGAACCCTGAAGAAGATGGGATAGTGAAGCCACAGATGTATCCCATCTTCTTCAGGGTTCGATGCCTACTGCCTCGGA
EIF3L	51386	EIF3L.325	TGCTGTTGACAGTGAGCGATGATGTCATTGACCAGAAGGTTAGTGAAGCCACAGATGTAACCTTCTGGTCAATGACATCACTGCCTACTGCCTCGGA
EIF3L	51386	EIF3L.146	TGCTGTTGACAGTGAGCGAGACTATGATATGCACACAGGATAGTGAAGCCACAGATGTATCCTGTGTGCATATCATAGTCGTGCCTACTGCCTCGGA
EIF3L	51386	EIF3L.1321	TGCTGTTGACAGTGAGCGCCCGCAGCTTCCTGAAGCTCTATAGTGAAGCCACAGATGTATAGAGCTTCAGGAAGCTGCGGATGCCTACTGCCTCGGA
EIF3L	51386	EIF3L.1885	TGCTGTTGACAGTGAGCGCACATCAGTTGTTAGTGTTTAATAGTGAAGCCACAGATGTATTAAACACTAACAACTGATGTATGCCTACTGCCTCGGA
EIF3L	51386	EIF3L.541	TGCTGTTGACAGTGAGCGCCCGCTGTAAGACTGCCAAGAATAGTGAAGCCACAGATGTATTCTTGGCAGTCTTACAGCGGTTGCCTACTGCCTCGGA
EIF4G1	1981	EIF4G1.3221	TGCTGTTGACAGTGAGCGCTGAGGAATATCTCCATCTCAATAGTGAAGCCACAGATGTATTGAGATGGAGATATTCCTCAATGCCTACTGCCTCGGA
EIF4G1	1981	EIF4G1.2150	TGCTGTTGACAGTGAGCGAGCGCTCTTTAGGGAATATCAATAGTGAAGCCACAGATGTATTGATATTCCCTAAAGAGCGCCTGCCTACTGCCTCGGA
EIF4G1	1981	EIF4G1.432	TGCTGTTGACAGTGAGCGAGAACCCATACTGGAAGTAGAATAGTGAAGCCACAGATGTATTCTACTTCCAGTATGGGTTCGTGCCTACTGCCTCGGA
EIF4G1	1981	EIF4G1.2177	TGCTGTTGACAGTGAGCGCTGGAGAGTTGTTCAAACTGAATAGTGAAGCCACAGATGTATTCAGTTTGAACAACTCTCCAATGCCTACTGCCTCGGA
EIF4G1	1981	EIF4G1.1013	TGCTGTTGACAGTGAGCGAACGGAAAATTAAGGAGCTAAATAGTGAAGCCACAGATGTATTTAGCTCCTTAATTTTCCGTCTGCCTACTGCCTCGGA
EIF4G1	1981	EIF4G1.2330	TGCTGTTGACAGTGAGCGACCGAATGGATCAGTATTTCAATAGTGAAGCCACAGATGTATTGAAATACTGATCCATTCGGGTGCCTACTGCCTCGGA
FUBP1	8880	FUBP1.2098	TGCTGTTGACAGTGAGCGAACGACTTGATGAAGATCTTAATAGTGAAGCCACAGATGTATTAAGATCTTCATCAAGTCGTCTGCCTACTGCCTCGGA
FUBP1	8880	FUBP1.2348	TGCTGTTGACAGTGAGCGCTGCCTGTTTTGTGCTTTACAATAGTGAAGCCACAGATGTATTGTAAAGCACAAAACAGGCATTGCCTACTGCCTCGGA
FUBP1	8880	FUBP1.951	TGCTGTTGACAGTGAGCGCTGGCATTGTAATAGGAAGAAATAGTGAAGCCACAGATGTATTTCTTCCTATTACAATGCCAATGCCTACTGCCTCGGA
FUBP1	8880	FUBP1.1933	TGCTGTTGACAGTGAGCGATGGGCTGAGTATTATAGACAATAGTGAAGCCACAGATGTATTGTCTATAATACTCAGCCCAGTGCCTACTGCCTCGGA
FUBP1	8880	FUBP1.637	TGCTGTTGACAGTGAGCGCCCGGGAAATGCAGTTCAAGAATAGTGAAGCCACAGATGTATTCTTGAACTGCATTTCCCGGTTGCCTACTGCCTCGGA
FUBP1	8880	FUBP1.1046	TGCTGTTGACAGTGAGCGACCGAAAGGATAGCACAAATAATAGTGAAGCCACAGATGTATTATTTGTGCTATCCTTTCGGGTGCCTACTGCCTCGGA
GATAD2B	57459	GATAD2B.1013	TGCTGTTGACAGTGAGCGCTCCACACATGTTGATGTCTCATAGTGAAGCCACAGATGTATGAGACATCAACATGTGTGGAATGCCTACTGCCTCGGA
GATAD2B	57459	GATAD2B.243	TGCTGTTGACAGTGAGCGAAGGATGGATAGAATGACAGAATAGTGAAGCCACAGATGTATTCTGTCATTCTATCCATCCTGTGCCTACTGCCTCGGA
GATAD2B	57459	GATAD2B.846	TGCTGTTGACAGTGAGCGCCCAGTTGTACAGAATGCAGCATAGTGAAGCCACAGATGTATGCTGCATTCTGTACAACTGGATGCCTACTGCCTCGGA
GATAD2B	57459	GATAD2B.779	TGCTGTTGACAGTGAGCGACCGACTGGTCCTGTTAAAGAATAGTGAAGCCACAGATGTATTCTTTAACAGGACCAGTCGGGTGCCTACTGCCTCGGA
GATAD2B	57459	GATAD2B.4386	TGCTGTTGACAGTGAGCGAAAGTTTGTCAGTTGAGATTAATAGTGAAGCCACAGATGTATTAATCTCAACTGACAAACTTGTGCCTACTGCCTCGGA
GATAD2B	57459	GATAD2B.7369	TGCTGTTGACAGTGAGCGCCAGATTCAAATAATAAGCTAATAGTGAAGCCACAGATGTATTAGCTTATTATTTGAATCTGTTGCCTACTGCCTCGGA
GNL2	29889	GNL2.479	TGCTGTTGACAGTGAGCGCTCCATACAAAGTTGTCATGAATAGTGAAGCCACAGATGTATTCATGACAACTTTGTATGGATTGCCTACTGCCTCGGA
GNL2	29889	GNL2.309	TGCTGTTGACAGTGAGCGACGCAGGAACAGTCGTGGTAAATAGTGAAGCCACAGATGTATTTACCACGACTGTTCCTGCGCTGCCTACTGCCTCGGA
GNL2	29889	GNL2.475	TGCTGTTGACAGTGAGCGCAGGATCCATACAAAGTTGTCATAGTGAAGCCACAGATGTATGACAACTTTGTATGGATCCTTTGCCTACTGCCTCGGA
GNL2	29889	GNL2.1301	TGCTGTTGACAGTGAGCGCAGGAGTTGTTCAAGTAGAAAATAGTGAAGCCACAGATGTATTTTCTACTTGAACAACTCCTTTGCCTACTGCCTCGGA
GNL2	29889	GNL2.1278	TGCTGTTGACAGTGAGCGATCCGAGACAGACATTGTGCTATAGTGAAGCCACAGATGTATAGCACAATGTCTGTCTCGGAGTGCCTACTGCCTCGGA
GNL2	29889	GNL2.1280	TGCTGTTGACAGTGAGCGACGAGACAGACATTGTGCTAAATAGTGAAGCCACAGATGTATTTAGCACAATGTCTGTCTCGGTGCCTACTGCCTCGGA
GPATCH4	54865	GPATCH4.381	TGCTGTTGACAGTGAGCGCTGCTGTATCAGAAGTTTGTGATAGTGAAGCCACAGATGTATCACAAACTTCTGATACAGCAATGCCTACTGCCTCGGA
GPATCH4	54865	GPATCH4.382	TGCTGTTGACAGTGAGCGCGCTGTATCAGAAGTTTGTGAATAGTGAAGCCACAGATGTATTCACAAACTTCTGATACAGCATGCCTACTGCCTCGGA
GPATCH4	54865	GPATCH4.487	TGCTGTTGACAGTGAGCGACCCAAAGATTCTGACTGATGATAGTGAAGCCACAGATGTATCATCAGTCAGAATCTTTGGGGTGCCTACTGCCTCGGA
GPATCH4	54865	GPATCH4.1937	TGCTGTTGACAGTGAGCGATGGGAAGGTCCTGAATACAAATAGTGAAGCCACAGATGTATTTGTATTCAGGACCTTCCCAGTGCCTACTGCCTCGGA
GPATCH4	54865	GPATCH4.559	TGCTGTTGACAGTGAGCGCTGGGATCACAATGAAGGCCAATAGTGAAGCCACAGATGTATTGGCCTTCATTGTGATCCCAATGCCTACTGCCTCGGA
GPATCH4	54865	GPATCH4.1889	TGCTGTTGACAGTGAGCGACGCTCCTAGCCTAGAGATAAATAGTGAAGCCACAGATGTATTTATCTCTAGGCTAGGAGCGCTGCCTACTGCCTCGGA
HCFC1	3054	HCFC1.7427	TGCTGTTGACAGTGAGCGCTAGCTGTGTACAGAATGTGTATAGTGAAGCCACAGATGTATACACATTCTGTACACAGCTAATGCCTACTGCCTCGGA
HCFC1	3054	HCFC1.1977	TGCTGTTGACAGTGAGCGATCCCTGCTGTTCTCAAAGTGATAGTGAAGCCACAGATGTATCACTTTGAGAACAGCAGGGACTGCCTACTGCCTCGGA
HCFC1	3054	HCFC1.1392	TGCTGTTGACAGTGAGCGCAGGAGTGGAAGTGTACCAACATAGTGAAGCCACAGATGTATGTTGGTACACTTCCACTCCTTTGCCTACTGCCTCGGA
HCFC1	3054	HCFC1.8328	TGCTGTTGACAGTGAGCGAACCGTTCACTATTGTAGAGTATAGTGAAGCCACAGATGTATACTCTACAATAGTGAACGGTGTGCCTACTGCCTCGGA
HCFC1	3054	HCFC1.8329	TGCTGTTGACAGTGAGCGCCCGTTCACTATTGTAGAGTAATAGTGAAGCCACAGATGTATTACTCTACAATAGTGAACGGTTGCCTACTGCCTCGGA
HCFC1	3054	HCFC1.5264	TGCTGTTGACAGTGAGCGCCAGTCCGAAGTAGACCAGTTATAGTGAAGCCACAGATGTATAACTGGTCTACTTCGGACTGTTGCCTACTGCCTCGGA
HDGFRP2	84717	HDGFRP2.307	TGCTGTTGACAGTGAGCGCGCCCAACAAGAGGAAAGGCTTTAGTGAAGCCACAGATGTAAAGCCTTTCCTCTTGTTGGGCTTGCCTACTGCCTCGGA
HDGFRP2	84717	HDGFRP2.313	TGCTGTTGACAGTGAGCGCCAAGAGGAAAGGCTTCAATGATAGTGAAGCCACAGATGTATCATTGAAGCCTTTCCTCTTGTTGCCTACTGCCTCGGA
HDGFRP2	84717	HDGFRP2.310	TGCTGTTGACAGTGAGCGACAACAAGAGGAAAGGCTTCAATAGTGAAGCCACAGATGTATTGAAGCCTTTCCTCTTGTTGGTGCCTACTGCCTCGGA
HDGFRP2	84717	HDGFRP2.1675	TGCTGTTGACAGTGAGCGCTCGCCGTTACAAAGCGAACAATAGTGAAGCCACAGATGTATTGTTCGCTTTGTAACGGCGAATGCCTACTGCCTCGGA
HDGFRP2	84717	HDGFRP2.1537	TGCTGTTGACAGTGAGCGATGAGATCAAGTTTGCCCTAAATAGTGAAGCCACAGATGTATTTAGGGCAAACTTGATCTCACTGCCTACTGCCTCGGA
HDGFRP2	84717	HDGFRP2.2270	TGCTGTTGACAGTGAGCGCACCAACATGAAATGACTATAATAGTGAAGCCACAGATGTATTATAGTCATTTCATGTTGGTTTGCCTACTGCCTCGGA
HOOK3	84376	HOOK3.14397	TGCTGTTGACAGTGAGCGCACAGTTGTTAAACAAGTTGTATAGTGAAGCCACAGATGTATACAACTTGTTTAACAACTGTATGCCTACTGCCTCGGA
HOOK3	84376	HOOK3.14391	TGCTGTTGACAGTGAGCGCAAGTGTACAGTTGTTAAACAATAGTGAAGCCACAGATGTATTGTTTAACAACTGTACACTTTTGCCTACTGCCTCGGA
HOOK3	84376	HOOK3.2175	TGCTGTTGACAGTGAGCGCCCACTCATTAGAGAAAGAATATAGTGAAGCCACAGATGTATATTCTTTCTCTAATGAGTGGATGCCTACTGCCTCGGA
HOOK3	84376	HOOK3.9483	TGCTGTTGACAGTGAGCGATAGGTGCATAATGTAGTTGTATAGTGAAGCCACAGATGTATACAACTACATTATGCACCTAGTGCCTACTGCCTCGGA
HOOK3	84376	HOOK3.13434	TGCTGTTGACAGTGAGCGCCAGGTTCTGTGTAATTCAGAATAGTGAAGCCACAGATGTATTCTGAATTACACAGAACCTGTTGCCTACTGCCTCGGA
HOOK3	84376	HOOK3.11617	TGCTGTTGACAGTGAGCGCAACCTAGACAAGAGTAGATTATAGTGAAGCCACAGATGTATAATCTACTCTTGTCTAGGTTATGCCTACTGCCTCGGA
HSP90AA1	3320	HSP90AA1.2183	TGCTGTTGACAGTGAGCGAACGCATGGAAGAAGTAGACTATAGTGAAGCCACAGATGTATAGTCTACTTCTTCCATGCGTGTGCCTACTGCCTCGGA
HSP90AA1	3320	HSP90AA1.2184	TGCTGTTGACAGTGAGCGCCGCATGGAAGAAGTAGACTAATAGTGAAGCCACAGATGTATTAGTCTACTTCTTCCATGCGTTGCCTACTGCCTCGGA
HSP90AA1	3320	HSP90AA1.1046	TGCTGTTGACAGTGAGCGATCCTTTTGATCTGTTTGAAAATAGTGAAGCCACAGATGTATTTTCAAACAGATCAAAAGGAGTGCCTACTGCCTCGGA
HSP90AA1	3320	HSP90AA1.1201	TGCTGTTGACAGTGAGCGCCCCGTGAGATGTTGCAACAAATAGTGAAGCCACAGATGTATTTGTTGCAACATCTCACGGGATGCCTACTGCCTCGGA
HSP90AA1	3320	HSP90AA1.2699	TGCTGTTGACAGTGAGCGAAGGGCTTGTTTTCCAAAGAAATAGTGAAGCCACAGATGTATTTCTTTGGAAAACAAGCCCTGTGCCTACTGCCTCGGA
HSP90AA1	3320	HSP90AA1.1659	TGCTGTTGACAGTGAGCGCCCAGAGGATGAAGAAGAGAAATAGTGAAGCCACAGATGTATTTCTCTTCTTCATCCTCTGGATGCCTACTGCCTCGGA
IK	3550	IK.295	TGCTGTTGACAGTGAGCGCAGGGAGTACAATGAGGATGAATAGTGAAGCCACAGATGTATTCATCCTCATTGTACTCCCTTTGCCTACTGCCTCGGA
IK	3550	IK.1719	TGCTGTTGACAGTGAGCGATGCAATCATTGAGAAGAGGAATAGTGAAGCCACAGATGTATTCCTCTTCTCAATGATTGCACTGCCTACTGCCTCGGA
IK	3550	IK.1253	TGCTGTTGACAGTGAGCGAACAGCTACTTTGAGAAGCCAATAGTGAAGCCACAGATGTATTGGCTTCTCAAAGTAGCTGTGTGCCTACTGCCTCGGA
IK	3550	IK.426	TGCTGTTGACAGTGAGCGCACGGAGAGATGGAGTGAACAATAGTGAAGCCACAGATGTATTGTTCACTCCATCTCTCCGTTTGCCTACTGCCTCGGA
IK	3550	IK.1826	TGCTGTTGACAGTGAGCGACCCACTGTTTTCTTTCTACAATAGTGAAGCCACAGATGTATTGTAGAAAGAAAACAGTGGGGTGCCTACTGCCTCGGA
IK	3550	IK.1567	TGCTGTTGACAGTGAGCGACAGGAAGAATACAGCGAGTATTAGTGAAGCCACAGATGTAATACTCGCTGTATTCTTCCTGGTGCCTACTGCCTCGGA
IKZF1	10320	IKZF1.3445	TGCTGTTGACAGTGAGCGAACCTTTTGTTGTGGTTTTATATAGTGAAGCCACAGATGTATATAAAACCACAACAAAAGGTGTGCCTACTGCCTCGGA
IKZF1	10320	IKZF1.3443	TGCTGTTGACAGTGAGCGAACACCTTTTGTTGTGGTTTTATAGTGAAGCCACAGATGTATAAAACCACAACAAAAGGTGTGTGCCTACTGCCTCGGA
IKZF1	10320	IKZF1.147	TGCTGTTGACAGTGAGCGAGCACAAATCCACATAACCTGATAGTGAAGCCACAGATGTATCAGGTTATGTGGATTTGTGCGTGCCTACTGCCTCGGA
IKZF1	10320	IKZF1.4596	TGCTGTTGACAGTGAGCGATGCCTCTATGATGATGTTAAATAGTGAAGCCACAGATGTATTTAACATCATCATAGAGGCAGTGCCTACTGCCTCGGA
IKZF1	10320	IKZF1.5237	TGCTGTTGACAGTGAGCGCCAAGTTATAGTTTGGATGTTATAGTGAAGCCACAGATGTATAACATCCAAACTATAACTTGATGCCTACTGCCTCGGA
IKZF1	10320	IKZF1.3633	TGCTGTTGACAGTGAGCGCTGCGTAGTTTCTTCTGTTGTATAGTGAAGCCACAGATGTATACAACAGAAGAAACTACGCAATGCCTACTGCCTCGGA
KAT7	11143	KAT7.264	TGCTGTTGACAGTGAGCGCCCGAAGATTCCGATTTTTCTATAGTGAAGCCACAGATGTATAGAAAAATCGGAATCTTCGGTTGCCTACTGCCTCGGA
KAT7	11143	KAT7.510	TGCTGTTGACAGTGAGCGATGGCTGAACTCAGGAAGAAAATAGTGAAGCCACAGATGTATTTTCTTCCTGAGTTCAGCCACTGCCTACTGCCTCGGA
KAT7	11143	KAT7.714	TGCTGTTGACAGTGAGCGAAGGGAAGCAACATGATTAAAATAGTGAAGCCACAGATGTATTTTAATCATGTTGCTTCCCTCTGCCTACTGCCTCGGA
KAT7	11143	KAT7.1882	TGCTGTTGACAGTGAGCGAAGGTTGTGTTGTGTCTTCTAATAGTGAAGCCACAGATGTATTAGAAGACACAACACAACCTCTGCCTACTGCCTCGGA
KAT7	11143	KAT7.1324	TGCTGTTGACAGTGAGCGCAGGCAAAGAGATTTCTATCAATAGTGAAGCCACAGATGTATTGATAGAAATCTCTTTGCCTTTGCCTACTGCCTCGGA
KAT7	11143	KAT7.2315	TGCTGTTGACAGTGAGCGCCCGTAAAGTACTCACTAGTAATAGTGAAGCCACAGATGTATTACTAGTGAGTACTTTACGGTTGCCTACTGCCTCGGA
KPNA2	3838	KPNA2.1236	TGCTGTTGACAGTGAGCGAACCAGATACAGCAAGTTGTGATAGTGAAGCCACAGATGTATCACAACTTGCTGTATCTGGTCTGCCTACTGCCTCGGA
KPNA2	3838	KPNA2.1022	TGCTGTTGACAGTGAGCGACAACTTGTGAAGCTTCTAGGATAGTGAAGCCACAGATGTATCCTAGAAGCTTCACAAGTTGGTGCCTACTGCCTCGGA
KPNA2	3838	KPNA2.807	TGCTGTTGACAGTGAGCGCACTTACGTAATCTTACCTGGATAGTGAAGCCACAGATGTATCCAGGTAAGATTACGTAAGTATGCCTACTGCCTCGGA
KPNA2	3838	KPNA2.721	TGCTGTTGACAGTGAGCGCCCGAGACTTGGTTATTAAGTATAGTGAAGCCACAGATGTATACTTAATAACCAAGTCTCGGATGCCTACTGCCTCGGA
KPNA2	3838	KPNA2.140	TGCTGTTGACAGTGAGCGAACCAACGAGAATGCTAATACATAGTGAAGCCACAGATGTATGTATTAGCATTCTCGTTGGTGTGCCTACTGCCTCGGA
KPNA2	3838	KPNA2.192	TGCTGTTGACAGTGAGCGCAGGGAAAAGACAGTACAGAAATAGTGAAGCCACAGATGTATTTCTGTACTGTCTTTTCCCTTTGCCTACTGCCTCGGA
LASP1	3927	LASP1.379	TGCTGTTGACAGTGAGCGAAGAAGGTGAACTGTCTGGATATAGTGAAGCCACAGATGTATATCCAGACAGTTCACCTTCTCTGCCTACTGCCTCGGA
LASP1	3927	LASP1.374	TGCTGTTGACAGTGAGCGACACGGAGAAGGTGAACTGTCTTAGTGAAGCCACAGATGTAAGACAGTTCACCTTCTCCGTGGTGCCTACTGCCTCGGA
LASP1	3927	LASP1.378	TGCTGTTGACAGTGAGCGAGAGAAGGTGAACTGTCTGGATTAGTGAAGCCACAGATGTAATCCAGACAGTTCACCTTCTCCTGCCTACTGCCTCGGA
LASP1	3927	LASP1.2372	TGCTGTTGACAGTGAGCGCTAGGTTTTCTTTGGAATGAAATAGTGAAGCCACAGATGTATTTCATTCCAAAGAAAACCTAATGCCTACTGCCTCGGA
LASP1	3927	LASP1.3823	TGCTGTTGACAGTGAGCGAACCCTACAAACCTGTATTTAATAGTGAAGCCACAGATGTATTAAATACAGGTTTGTAGGGTGTGCCTACTGCCTCGGA
LASP1	3927	LASP1.677	TGCTGTTGACAGTGAGCGCCCAGATCAGTAACATAAAATATAGTGAAGCCACAGATGTATATTTTATGTTACTGATCTGGTTGCCTACTGCCTCGGA
LUC7L2	51631	LUC7L2.430	TGCTGTTGACAGTGAGCGCCGGGCAAAGAAAAGAGAAGCATAGTGAAGCCACAGATGTATGCTTCTCTTTTCTTTGCCCGTTGCCTACTGCCTCGGA
LUC7L2	51631	LUC7L2.447	TGCTGTTGACAGTGAGCGCAGCAGAGGAAGTTTATCGGAATAGTGAAGCCACAGATGTATTCCGATAAACTTCCTCTGCTTTGCCTACTGCCTCGGA
LUC7L2	51631	LUC7L2.124	TGCTGTTGACAGTGAGCGAAAAGTCCATGACCTGGCTTTATAGTGAAGCCACAGATGTATAAAGCCAGGTCATGGACTTTCTGCCTACTGCCTCGGA
LUC7L2	51631	LUC7L2.1234	TGCTGTTGACAGTGAGCGCAGGCTAGATGTACAGTATCTATAGTGAAGCCACAGATGTATAGATACTGTACATCTAGCCTATGCCTACTGCCTCGGA
LUC7L2	51631	LUC7L2.33	TGCTGTTGACAGTGAGCGCCAGTGATGACAGAGTATGCAATAGTGAAGCCACAGATGTATTGCATACTCTGTCATCACTGATGCCTACTGCCTCGGA
LUC7L2	51631	LUC7L2.607	TGCTGTTGACAGTGAGCGCAGAGAGAAGCTTGAAGAATTATAGTGAAGCCACAGATGTATAATTCTTCAAGCTTCTCTCTTTGCCTACTGCCTCGGA
LUC7L3	51747	LUC7L3.1274	TGCTGTTGACAGTGAGCGCCGGGACAGAGAACAAGATAGATAGTGAAGCCACAGATGTATCTATCTTGTTCTCTGTCCCGATGCCTACTGCCTCGGA
LUC7L3	51747	LUC7L3.1423	TGCTGTTGACAGTGAGCGCTGGGACCAGTGAAGACATTAATAGTGAAGCCACAGATGTATTAATGTCTTCACTGGTCCCATTGCCTACTGCCTCGGA
LUC7L3	51747	LUC7L3.301	TGCTGTTGACAGTGAGCGATCCTGCGGAATTGTTCACAAATAGTGAAGCCACAGATGTATTTGTGAACAATTCCGCAGGACTGCCTACTGCCTCGGA
LUC7L3	51747	LUC7L3.1214	TGCTGTTGACAGTGAGCGCCGGGATCGAAGAAGATCAAAATAGTGAAGCCACAGATGTATTTTGATCTTCTTCGATCCCGATGCCTACTGCCTCGGA
LUC7L3	51747	LUC7L3.1394	TGCTGTTGACAGTGAGCGAAAGGAAAGTGATACTAAGAATTAGTGAAGCCACAGATGTAATTCTTAGTATCACTTTCCTTCTGCCTACTGCCTCGGA
LUC7L3	51747	LUC7L3.1517	TGCTGTTGACAGTGAGCGCTCGAAGATTTTTGGAAGAATATAGTGAAGCCACAGATGTATATTCTTCCAAAAATCTTCGAATGCCTACTGCCTCGGA
LUZP1	7798	LUZP1.1200	TGCTGTTGACAGTGAGCGCACCAAGAGATTGAGAAACTTATAGTGAAGCCACAGATGTATAAGTTTCTCAATCTCTTGGTTTGCCTACTGCCTCGGA
LUZP1	7798	LUZP1.1201	TGCTGTTGACAGTGAGCGCCCAAGAGATTGAGAAACTTAATAGTGAAGCCACAGATGTATTAAGTTTCTCAATCTCTTGGTTGCCTACTGCCTCGGA
LUZP1	7798	LUZP1.912	TGCTGTTGACAGTGAGCGAAGAGAAAATACTTGAATGAAATAGTGAAGCCACAGATGTATTTCATTCAAGTATTTTCTCTCTGCCTACTGCCTCGGA
LUZP1	7798	LUZP1.2950	TGCTGTTGACAGTGAGCGATCGGAGCAGCATTATAATCAATAGTGAAGCCACAGATGTATTGATTATAATGCTGCTCCGAGTGCCTACTGCCTCGGA
LUZP1	7798	LUZP1.6106	TGCTGTTGACAGTGAGCGCCAGGATATTTTGTTTCTTTAATAGTGAAGCCACAGATGTATTAAAGAAACAAAATATCCTGATGCCTACTGCCTCGGA
LUZP1	7798	LUZP1.5772	TGCTGTTGACAGTGAGCGAAACCTTGAGAGTTCAAAGAAATAGTGAAGCCACAGATGTATTTCTTTGAACTCTCAAGGTTGTGCCTACTGCCTCGGA
LYAR	55646	LYAR.149	TGCTGTTGACAGTGAGCGATGAAGAAAATACAAGTGGAAATAGTGAAGCCACAGATGTATTTCCACTTGTATTTTCTTCACTGCCTACTGCCTCGGA
LYAR	55646	LYAR.124	TGCTGTTGACAGTGAGCGCACATGCAATGCATGTGGTGAATAGTGAAGCCACAGATGTATTCACCACATGCATTGCATGTATGCCTACTGCCTCGGA
LYAR	55646	LYAR.123	TGCTGTTGACAGTGAGCGCTACATGCAATGCATGTGGTGATAGTGAAGCCACAGATGTATCACCACATGCATTGCATGTAATGCCTACTGCCTCGGA
LYAR	55646	LYAR.1121	TGCTGTTGACAGTGAGCGCTAGCTCAGTACTACACAGTGATAGTGAAGCCACAGATGTATCACTGTGTAGTACTGAGCTAATGCCTACTGCCTCGGA
LYAR	55646	LYAR.169	TGCTGTTGACAGTGAGCGCAAGCATGTGTCTGTTTGCAGATAGTGAAGCCACAGATGTATCTGCAAACAGACACATGCTTTTGCCTACTGCCTCGGA
LYAR	55646	LYAR.49	TGCTGTTGACAGTGAGCGAACGGCTTTTTGACAAGACTTATAGTGAAGCCACAGATGTATAAGTCTTGTCAAAAAGCCGTCTGCCTACTGCCTCGGA
MAP7D1	55700	MAP7D1.3059	TGCTGTTGACAGTGAGCGCACAGTGGATGTGAATACTGTATAGTGAAGCCACAGATGTATACAGTATTCACATCCACTGTATGCCTACTGCCTCGGA
MAP7D1	55700	MAP7D1.3063	TGCTGTTGACAGTGAGCGATGGATGTGAATACTGTAAATATAGTGAAGCCACAGATGTATATTTACAGTATTCACATCCACTGCCTACTGCCTCGGA
MAP7D1	55700	MAP7D1.3061	TGCTGTTGACAGTGAGCGAAGTGGATGTGAATACTGTAAATAGTGAAGCCACAGATGTATTTACAGTATTCACATCCACTGTGCCTACTGCCTCGGA
MAP7D1	55700	MAP7D1.997	TGCTGTTGACAGTGAGCGCACACGTGGACTCTATAATCAATAGTGAAGCCACAGATGTATTGATTATAGAGTCCACGTGTTTGCCTACTGCCTCGGA
MAP7D1	55700	MAP7D1.2374	TGCTGTTGACAGTGAGCGATCGGAAGTCAGAAGTTTCTGATAGTGAAGCCACAGATGTATCAGAAACTTCTGACTTCCGAGTGCCTACTGCCTCGGA
MAP7D1	55700	MAP7D1.595	TGCTGTTGACAGTGAGCGATCCCACCAAGCAAGAGGTGAATAGTGAAGCCACAGATGTATTCACCTCTTGCTTGGTGGGAGTGCCTACTGCCTCGGA
MAPRE1	22919	MAPRE1.356	TGCTGTTGACAGTGAGCGCCCAGAACTTCAAAATACTACATAGTGAAGCCACAGATGTATGTAGTATTTTGAAGTTCTGGATGCCTACTGCCTCGGA
MAPRE1	22919	MAPRE1.885	TGCTGTTGACAGTGAGCGAACAGATGAAGGCTTTGTGATATAGTGAAGCCACAGATGTATATCACAAAGCCTTCATCTGTGTGCCTACTGCCTCGGA
MAPRE1	22919	MAPRE1.221	TGCTGTTGACAGTGAGCGATCTGCAGTTGAATCTGACAAATAGTGAAGCCACAGATGTATTTGTCAGATTCAACTGCAGAGTGCCTACTGCCTCGGA
MAPRE1	22919	MAPRE1.1634	TGCTGTTGACAGTGAGCGACCCTGAGATGTTACAGTTGAATAGTGAAGCCACAGATGTATTCAACTGTAACATCTCAGGGCTGCCTACTGCCTCGGA
MAPRE1	22919	MAPRE1.1320	TGCTGTTGACAGTGAGCGAAGAGAATGTTGTAATAAGTAATAGTGAAGCCACAGATGTATTACTTATTACAACATTCTCTGTGCCTACTGCCTCGGA
MAPRE1	22919	MAPRE1.2416	TGCTGTTGACAGTGAGCGCCCCAGATTCAGTGATTAACAATAGTGAAGCCACAGATGTATTGTTAATCACTGAATCTGGGTTGCCTACTGCCTCGGA
MCM2	4171	MCM2.1018	TGCTGTTGACAGTGAGCGACCAGCTCAGCATGGTCAAGTATAGTGAAGCCACAGATGTATACTTGACCATGCTGAGCTGGGTGCCTACTGCCTCGGA
MCM2	4171	MCM2.1021	TGCTGTTGACAGTGAGCGCGCTCAGCATGGTCAAGTACAATAGTGAAGCCACAGATGTATTGTACTTGACCATGCTGAGCTTGCCTACTGCCTCGGA
MCM2	4171	MCM2.1156	TGCTGTTGACAGTGAGCGCGGAGACCATCTATCAGAACTATAGTGAAGCCACAGATGTATAGTTCTGATAGATGGTCTCCTTGCCTACTGCCTCGGA
MCM2	4171	MCM2.1428	TGCTGTTGACAGTGAGCGCCCGATGAAGATGTGAAGATGATAGTGAAGCCACAGATGTATCATCTTCACATCTTCATCGGTTGCCTACTGCCTCGGA
MCM2	4171	MCM2.1303	TGCTGTTGACAGTGAGCGATGGCATCTATCACAACAACTATAGTGAAGCCACAGATGTATAGTTGTTGTGATAGATGCCAGTGCCTACTGCCTCGGA
MCM2	4171	MCM2.1639	TGCTGTTGACAGTGAGCGAAGCGAAGTCGCAGTTTCTCAATAGTGAAGCCACAGATGTATTGAGAAACTGCGACTTCGCTGTGCCTACTGCCTCGGA
MCM3	4172	MCM3.1025	TGCTGTTGACAGTGAGCGCTGGGCATGACTATGTCAAGAATAGTGAAGCCACAGATGTATTCTTGACATAGTCATGCCCATTGCCTACTGCCTCGGA
MCM3	4172	MCM3.548	TGCTGTTGACAGTGAGCGATGCTACTAAGAAGACCATAGATAGTGAAGCCACAGATGTATCTATGGTCTTCTTAGTAGCAGTGCCTACTGCCTCGGA
MCM3	4172	MCM3.546	TGCTGTTGACAGTGAGCGCCCTGCTACTAAGAAGACCATATAGTGAAGCCACAGATGTATATGGTCTTCTTAGTAGCAGGATGCCTACTGCCTCGGA
MCM3	4172	MCM3.3063	TGCTGTTGACAGTGAGCGCCCGAGATGTTGAATAAACTTATAGTGAAGCCACAGATGTATAAGTTTATTCAACATCTCGGATGCCTACTGCCTCGGA
MCM3	4172	MCM3.1026	TGCTGTTGACAGTGAGCGCGGGCATGACTATGTCAAGAAATAGTGAAGCCACAGATGTATTTCTTGACATAGTCATGCCCATGCCTACTGCCTCGGA
MCM3	4172	MCM3.1468	TGCTGTTGACAGTGAGCGCACGGCAGGTATGACCAGTATATAGTGAAGCCACAGATGTATATACTGGTCATACCTGCCGTATGCCTACTGCCTCGGA
MEN1	4221	MEN1.2618	TGCTGTTGACAGTGAGCGCCCTGTTTTGTACATAGATTTATAGTGAAGCCACAGATGTATAAATCTATGTACAAAACAGGATGCCTACTGCCTCGGA
MEN1	4221	MEN1.1773	TGCTGTTGACAGTGAGCGAACAGTCGCAAGTGCAGATGAATAGTGAAGCCACAGATGTATTCATCTGCACTTGCGACTGTGTGCCTACTGCCTCGGA
MEN1	4221	MEN1.451	TGCTGTTGACAGTGAGCGATCCCTCTTCAGCTTCATCACATAGTGAAGCCACAGATGTATGTGATGAAGCTGAAGAGGGACTGCCTACTGCCTCGGA
MEN1	4221	MEN1.1993	TGCTGTTGACAGTGAGCGCCCCGAGTACAGTCTGTATCAATAGTGAAGCCACAGATGTATTGATACAGACTGTACTCGGGATGCCTACTGCCTCGGA
MEN1	4221	MEN1.1994	TGCTGTTGACAGTGAGCGACCGAGTACAGTCTGTATCAAATAGTGAAGCCACAGATGTATTTGATACAGACTGTACTCGGGTGCCTACTGCCTCGGA
MEN1	4221	MEN1.2417	TGCTGTTGACAGTGAGCGCTCCCGAGTCTGGGACACAAAATAGTGAAGCCACAGATGTATTTTGTGTCCCAGACTCGGGATTGCCTACTGCCTCGGA
MKI67IP	84365	MKI67IP.1704	TGCTGTTGACAGTGAGCGCAACGAATTCAGACTCATTAAATAGTGAAGCCACAGATGTATTTAATGAGTCTGAATTCGTTATGCCTACTGCCTCGGA
MKI67IP	84365	MKI67IP.1242	TGCTGTTGACAGTGAGCGATGGATAGAAAGTTGACCACTATAGTGAAGCCACAGATGTATAGTGGTCAACTTTCTATCCAGTGCCTACTGCCTCGGA
MKI67IP	84365	MKI67IP.555	TGCTGTTGACAGTGAGCGCACGGATGGAGGAGCGATTTAATAGTGAAGCCACAGATGTATTAAATCGCTCCTCCATCCGTATGCCTACTGCCTCGGA
MKI67IP	84365	MKI67IP.954	TGCTGTTGACAGTGAGCGCTCAGTGATTTTCAATGTATTATAGTGAAGCCACAGATGTATAATACATTGAAAATCACTGATTGCCTACTGCCTCGGA
MKI67IP	84365	MKI67IP.535	TGCTGTTGACAGTGAGCGCCGGACACTAACACAAAAGCTATAGTGAAGCCACAGATGTATAGCTTTTGTGTTAGTGTCCGATGCCTACTGCCTCGGA
MKI67IP	84365	MKI67IP.880	TGCTGTTGACAGTGAGCGCTCCTGTGTAAAAGAAGAAATATAGTGAAGCCACAGATGTATATTTCTTCTTTTACACAGGATTGCCTACTGCCTCGGA
MLL	4297	MLL.4224	TGCTGTTGACAGTGAGCGCCAGGATCAGAGTGGACTTTAATAGTGAAGCCACAGATGTATTAAAGTCCACTCTGATCCTGTTGCCTACTGCCTCGGA
MLL	4297	MLL.16469	TGCTGTTGACAGTGAGCGCAAGACTGAATGTAAAAGTAAATAGTGAAGCCACAGATGTATTTACTTTTACATTCAGTCTTTTGCCTACTGCCTCGGA
MLL	4297	MLL.13413	TGCTGTTGACAGTGAGCGCCCGCGGTATTATCCTAATTTATAGTGAAGCCACAGATGTATAAATTAGGATAATACCGCGGTTGCCTACTGCCTCGGA
MLL	4297	MLL.2770	TGCTGTTGACAGTGAGCGAAAGGTTGTTGGTGAAGATGTTTAGTGAAGCCACAGATGTAAACATCTTCACCAACAACCTTCTGCCTACTGCCTCGGA
MLL	4297	MLL.7283	TGCTGTTGACAGTGAGCGCTGGGATCTAGTTCCAGAGATATAGTGAAGCCACAGATGTATATCTCTGGAACTAGATCCCATTGCCTACTGCCTCGGA
MLL	4297	MLL.15452	TGCTGTTGACAGTGAGCGCAAGGACTGACGTTCAATCAAATAGTGAAGCCACAGATGTATTTGATTGAACGTCAGTCCTTTTGCCTACTGCCTCGGA
MSN	4478	MSN.499	TGCTGTTGACAGTGAGCGACCTGTTCTTTCTGCAAGTGAATAGTGAAGCCACAGATGTATTCACTTGCAGAAAGAACAGGCTGCCTACTGCCTCGGA
MSN	4478	MSN.1801	TGCTGTTGACAGTGAGCGCTGAGTCCAAGAAGACTGCCAATAGTGAAGCCACAGATGTATTGGCAGTCTTCTTGGACTCATTGCCTACTGCCTCGGA
MSN	4478	MSN.952	TGCTGTTGACAGTGAGCGCTGATAAGAAATTTGTCATCAATAGTGAAGCCACAGATGTATTGATGACAAATTTCTTATCATTGCCTACTGCCTCGGA
MSN	4478	MSN.1794	TGCTGTTGACAGTGAGCGACCAGAGATGAGTCCAAGAAGATAGTGAAGCCACAGATGTATCTTCTTGGACTCATCTCTGGCTGCCTACTGCCTCGGA
MSN	4478	MSN.3450	TGCTGTTGACAGTGAGCGCAGCATATACTATATTACAAAATAGTGAAGCCACAGATGTATTTTGTAATATAGTATATGCTTTGCCTACTGCCTCGGA
MSN	4478	MSN.3445	TGCTGTTGACAGTGAGCGATGGAAAGCATATACTATATTATAGTGAAGCCACAGATGTATAATATAGTATATGCTTTCCAGTGCCTACTGCCTCGGA
NOLC1	9221	NOLC1.951	TGCTGTTGACAGTGAGCGACCCAAGAAGACTGTACCTAAATAGTGAAGCCACAGATGTATTTAGGTACAGTCTTCTTGGGGTGCCTACTGCCTCGGA
NOLC1	9221	NOLC1.2304	TGCTGTTGACAGTGAGCGACAGGTCAATTCTATTAAGTTTTAGTGAAGCCACAGATGTAAAACTTAATAGAATTGACCTGGTGCCTACTGCCTCGGA
NOLC1	9221	NOLC1.1261	TGCTGTTGACAGTGAGCGCAGGCAGTAGTCTCTAAAGCAATAGTGAAGCCACAGATGTATTGCTTTAGAGACTACTGCCTTTGCCTACTGCCTCGGA
NOLC1	9221	NOLC1.807	TGCTGTTGACAGTGAGCGAACAGTTAAAGCTCAGACTAAATAGTGAAGCCACAGATGTATTTAGTCTGAGCTTTAACTGTCTGCCTACTGCCTCGGA
NOLC1	9221	NOLC1.2458	TGCTGTTGACAGTGAGCGATCCTAAGACTTTACAGTGTAATAGTGAAGCCACAGATGTATTACACTGTAAAGTCTTAGGACTGCCTACTGCCTCGGA
NOLC1	9221	NOLC1.1475	TGCTGTTGACAGTGAGCGACCAGAAGCTTCTGACGAGAAATAGTGAAGCCACAGATGTATTTCTCGTCAGAAGCTTCTGGCTGCCTACTGCCTCGGA
NOP2	4839	NOP2.1882	TGCTGTTGACAGTGAGCGCTCAAGAAATTTTCCAATTCTATAGTGAAGCCACAGATGTATAGAATTGGAAAATTTCTTGAATGCCTACTGCCTCGGA
NOP2	4839	NOP2.1876	TGCTGTTGACAGTGAGCGACCAAGTTCAAGAAATTTTCCATAGTGAAGCCACAGATGTATGGAAAATTTCTTGAACTTGGCTGCCTACTGCCTCGGA
NOP2	4839	NOP2.1877	TGCTGTTGACAGTGAGCGACAAGTTCAAGAAATTTTCCAATAGTGAAGCCACAGATGTATTGGAAAATTTCTTGAACTTGGTGCCTACTGCCTCGGA
NOP2	4839	NOP2.1828	TGCTGTTGACAGTGAGCGCCCCGACGCTTCTACCCTCATATAGTGAAGCCACAGATGTATATGAGGGTAGAAGCGTCGGGTTGCCTACTGCCTCGGA
NOP2	4839	NOP2.1674	TGCTGTTGACAGTGAGCGATGCACCTGTTCTATCACAGTATAGTGAAGCCACAGATGTATACTGTGATAGAACAGGTGCAGTGCCTACTGCCTCGGA
NOP2	4839	NOP2.1677	TGCTGTTGACAGTGAGCGAACCTGTTCTATCACAGTAGAATAGTGAAGCCACAGATGTATTCTACTGTGATAGAACAGGTGTGCCTACTGCCTCGGA
NUDT21	11051	NUDT21.485	TGCTGTTGACAGTGAGCGACCAGGAGAAGATGAAGTTGAATAGTGAAGCCACAGATGTATTCAACTTCATCTTCTCCTGGGTGCCTACTGCCTCGGA
NUDT21	11051	NUDT21.484	TGCTGTTGACAGTGAGCGCCCCAGGAGAAGATGAAGTTGATAGTGAAGCCACAGATGTATCAACTTCATCTTCTCCTGGGTTGCCTACTGCCTCGGA
NUDT21	11051	NUDT21.275	TGCTGTTGACAGTGAGCGCACCAATTATACTTTTGGTACATAGTGAAGCCACAGATGTATGTACCAAAAGTATAATTGGTATGCCTACTGCCTCGGA
NUDT21	11051	NUDT21.3191	TGCTGTTGACAGTGAGCGATGGAATATGTTTAGTAGATTATAGTGAAGCCACAGATGTATAATCTACTAAACATATTCCAGTGCCTACTGCCTCGGA
NUDT21	11051	NUDT21.1993	TGCTGTTGACAGTGAGCGCAGGGTTTTTAATAGAAATGAATAGTGAAGCCACAGATGTATTCATTTCTATTAAAAACCCTTTGCCTACTGCCTCGGA
NUDT21	11051	NUDT21.1180	TGCTGTTGACAGTGAGCGCCAGGTTTAAGTCAGTCAAGTTTAGTGAAGCCACAGATGTAAACTTGACTGACTTAAACCTGTTGCCTACTGCCTCGGA
NUMA1	4926	NUMA1.266	TGCTGTTGACAGTGAGCGCGGACTGCAGCATCTTCATCAATAGTGAAGCCACAGATGTATTGATGAAGATGCTGCAGTCCTTGCCTACTGCCTCGGA
NUMA1	4926	NUMA1.268	TGCTGTTGACAGTGAGCGAACTGCAGCATCTTCATCAAGATAGTGAAGCCACAGATGTATCTTGATGAAGATGCTGCAGTCTGCCTACTGCCTCGGA
NUMA1	4926	NUMA1.265	TGCTGTTGACAGTGAGCGAAGGACTGCAGCATCTTCATCATAGTGAAGCCACAGATGTATGATGAAGATGCTGCAGTCCTGTGCCTACTGCCTCGGA
NUMA1	4926	NUMA1.906	TGCTGTTGACAGTGAGCGAACCGAGAAGGATGCACAGATATAGTGAAGCCACAGATGTATATCTGTGCATCCTTCTCGGTGTGCCTACTGCCTCGGA
NUMA1	4926	NUMA1.4170	TGCTGTTGACAGTGAGCGACAGGAGAAGTTCTTCCAGAAATAGTGAAGCCACAGATGTATTTCTGGAAGAACTTCTCCTGCTGCCTACTGCCTCGGA
NUMA1	4926	NUMA1.5091	TGCTGTTGACAGTGAGCGACAGCTGCAGAAGGAAAACAAATAGTGAAGCCACAGATGTATTTGTTTTCCTTCTGCAGCTGCTGCCTACTGCCTCGGA
NUP50	10762	NUP50.4746	TGCTGTTGACAGTGAGCGCACAATCCATGAAATGTGAATATAGTGAAGCCACAGATGTATATTCACATTTCATGGATTGTTTGCCTACTGCCTCGGA
NUP50	10762	NUP50.4737	TGCTGTTGACAGTGAGCGCGGAAGTGTAACAATCCATGAATAGTGAAGCCACAGATGTATTCATGGATTGTTACACTTCCTTGCCTACTGCCTCGGA
NUP50	10762	NUP50.4738	TGCTGTTGACAGTGAGCGAGAAGTGTAACAATCCATGAAATAGTGAAGCCACAGATGTATTTCATGGATTGTTACACTTCCTGCCTACTGCCTCGGA
NUP50	10762	NUP50.2836	TGCTGTTGACAGTGAGCGACGGGAGCAATTTTATGATCAATAGTGAAGCCACAGATGTATTGATCATAAAATTGCTCCCGGTGCCTACTGCCTCGGA
NUP50	10762	NUP50.3113	TGCTGTTGACAGTGAGCGACGGATGATTCATAGTAAGCAATAGTGAAGCCACAGATGTATTGCTTACTATGAATCATCCGCTGCCTACTGCCTCGGA
NUP50	10762	NUP50.4094	TGCTGTTGACAGTGAGCGAAAGGACAAGTCTGACTGTTCATAGTGAAGCCACAGATGTATGAACAGTCAGACTTGTCCTTCTGCCTACTGCCTCGGA
NXF1	10482	NXF1.1167	TGCTGTTGACAGTGAGCGCCGCGAACGATTTCCCAAGTTATAGTGAAGCCACAGATGTATAACTTGGGAAATCGTTCGCGATGCCTACTGCCTCGGA
NXF1	10482	NXF1.1718	TGCTGTTGACAGTGAGCGAAGGGCTATGTATTGTAAATGATAGTGAAGCCACAGATGTATCATTTACAATACATAGCCCTGTGCCTACTGCCTCGGA
NXF1	10482	NXF1.490	TGCTGTTGACAGTGAGCGCAGAACTGGTTCAAGATTACAATAGTGAAGCCACAGATGTATTGTAATCTTGAACCAGTTCTTTGCCTACTGCCTCGGA
NXF1	10482	NXF1.10	TGCTGTTGACAGTGAGCGACGCGACGTGCTTTGCTGTATATAGTGAAGCCACAGATGTATATACAGCAAAGCACGTCGCGCTGCCTACTGCCTCGGA
NXF1	10482	NXF1.756	TGCTGTTGACAGTGAGCGACCAGAACAAGTAGAACAGCTATAGTGAAGCCACAGATGTATAGCTGTTCTACTTGTTCTGGCTGCCTACTGCCTCGGA
NXF1	10482	NXF1.1312	TGCTGTTGACAGTGAGCGCTCCTGCAACAGTACTATGCAATAGTGAAGCCACAGATGTATTGCATAGTACTGTTGCAGGAATGCCTACTGCCTCGGA
PA2G4	5036	PA2G4.465	TGCTGTTGACAGTGAGCGCCCTGGTCGTGACCAAGTATAATAGTGAAGCCACAGATGTATTATACTTGGTCACGACCAGGTTGCCTACTGCCTCGGA
PA2G4	5036	PA2G4.1263	TGCTGTTGACAGTGAGCGAAGCATTTGAAGATGAGAAGAATAGTGAAGCCACAGATGTATTCTTCTCATCTTCAAATGCTCTGCCTACTGCCTCGGA
PA2G4	5036	PA2G4.1041	TGCTGTTGACAGTGAGCGCCCAGCAGAAGAAGGACCATGATAGTGAAGCCACAGATGTATCATGGTCCTTCTTCTGCTGGTTGCCTACTGCCTCGGA
PA2G4	5036	PA2G4.1493	TGCTGTTGACAGTGAGCGATCCAGAGTTCTGCAAGTCGAATAGTGAAGCCACAGATGTATTCGACTTGCAGAACTCTGGAGTGCCTACTGCCTCGGA
PA2G4	5036	PA2G4.1813	TGCTGTTGACAGTGAGCGAACGGAAGACTACTTTAAATGATAGTGAAGCCACAGATGTATCATTTAAAGTAGTCTTCCGTGTGCCTACTGCCTCGGA
PA2G4	5036	PA2G4.1814	TGCTGTTGACAGTGAGCGCCGGAAGACTACTTTAAATGAATAGTGAAGCCACAGATGTATTCATTTAAAGTAGTCTTCCGTTGCCTACTGCCTCGGA
PAICS	10606	PAICS.642	TGCTGTTGACAGTGAGCGCGGTGTTGATGTAACCACCAAATAGTGAAGCCACAGATGTATTTGGTGGTTACATCAACACCATGCCTACTGCCTCGGA
PAICS	10606	PAICS.641	TGCTGTTGACAGTGAGCGCTGGTGTTGATGTAACCACCAATAGTGAAGCCACAGATGTATTGGTGGTTACATCAACACCAATGCCTACTGCCTCGGA
PAICS	10606	PAICS.101	TGCTGTTGACAGTGAGCGCGGGTAAAACAAAAGAAGTCTATAGTGAAGCCACAGATGTATAGACTTCTTTTGTTTTACCCTTGCCTACTGCCTCGGA
PAICS	10606	PAICS.111	TGCTGTTGACAGTGAGCGCAAAGAAGTCTACGAATTGTTATAGTGAAGCCACAGATGTATAACAATTCGTAGACTTCTTTTTGCCTACTGCCTCGGA
PAICS	10606	PAICS.3087	TGCTGTTGACAGTGAGCGCAAACTCATGTGTACTACTTAATAGTGAAGCCACAGATGTATTAAGTAGTACACATGAGTTTTTGCCTACTGCCTCGGA
PAICS	10606	PAICS.237	TGCTGTTGACAGTGAGCGAACCAGTTGTATTTTTCAGTTATAGTGAAGCCACAGATGTATAACTGAAAAATACAACTGGTGTGCCTACTGCCTCGGA
PBRM1	55193	PBRM1.2292	TGCTGTTGACAGTGAGCGAAGGACTTTGTCATGATGTTTATAGTGAAGCCACAGATGTATAAACATCATGACAAAGTCCTCTGCCTACTGCCTCGGA
PBRM1	55193	PBRM1.828	TGCTGTTGACAGTGAGCGAAGAATGGAAGCTACAAAAGTATAGTGAAGCCACAGATGTATACTTTTGTAGCTTCCATTCTGTGCCTACTGCCTCGGA
PBRM1	55193	PBRM1.286	TGCTGTTGACAGTGAGCGCCCGAGACTATAAGGATGAACATAGTGAAGCCACAGATGTATGTTCATCCTTATAGTCTCGGATGCCTACTGCCTCGGA
PBRM1	55193	PBRM1.2680	TGCTGTTGACAGTGAGCGCTCGGACAGATTCAGAAATATATAGTGAAGCCACAGATGTATATATTTCTGAATCTGTCCGATTGCCTACTGCCTCGGA
PBRM1	55193	PBRM1.3520	TGCTGTTGACAGTGAGCGCTGGCGACTGTGTCTTCATCAATAGTGAAGCCACAGATGTATTGATGAAGACACAGTCGCCAATGCCTACTGCCTCGGA
PBRM1	55193	PBRM1.5402	TGCTGTTGACAGTGAGCGCAAGCTGTTTCTTACAGATGAATAGTGAAGCCACAGATGTATTCATCTGTAAGAAACAGCTTTTGCCTACTGCCTCGGA
PHF15	23338	PHF15.6122	TGCTGTTGACAGTGAGCGCTGGCTTATGTTGCAATATTTATAGTGAAGCCACAGATGTATAAATATTGCAACATAAGCCAATGCCTACTGCCTCGGA
PHF15	23338	PHF15.6024	TGCTGTTGACAGTGAGCGCCACCTTCTGTCTTTGTTTCAATAGTGAAGCCACAGATGTATTGAAACAAAGACAGAAGGTGTTGCCTACTGCCTCGGA
PHF15	23338	PHF15.822	TGCTGTTGACAGTGAGCGCCGAGATGGTCTTCTGTGACAATAGTGAAGCCACAGATGTATTGTCACAGAAGACCATCTCGTTGCCTACTGCCTCGGA
PHF15	23338	PHF15.1215	TGCTGTTGACAGTGAGCGCGCGGACTATATTAGCAGACAATAGTGAAGCCACAGATGTATTGTCTGCTAATATAGTCCGCATGCCTACTGCCTCGGA
PHF15	23338	PHF15.1233	TGCTGTTGACAGTGAGCGCCAACGATGAGGTCAAGTTCAATAGTGAAGCCACAGATGTATTGAACTTGACCTCATCGTTGTTGCCTACTGCCTCGGA
PHF15	23338	PHF15.5403	TGCTGTTGACAGTGAGCGAAAAGGATAATGTGCAAGAAAATAGTGAAGCCACAGATGTATTTTCTTGCACATTATCCTTTGTGCCTACTGCCTCGGA
PHF16	9767	PHF16.645	TGCTGTTGACAGTGAGCGAACAGTGAAGAAGGGAATGATATAGTGAAGCCACAGATGTATATCATTCCCTTCTTCACTGTCTGCCTACTGCCTCGGA
PHF16	9767	PHF16.640	TGCTGTTGACAGTGAGCGATCCAGACAGTGAAGAAGGGAATAGTGAAGCCACAGATGTATTCCCTTCTTCACTGTCTGGAGTGCCTACTGCCTCGGA
PHF16	9767	PHF16.154	TGCTGTTGACAGTGAGCGCGGACCTCATCAGTGCCATGAATAGTGAAGCCACAGATGTATTCATGGCACTGATGAGGTCCTTGCCTACTGCCTCGGA
PHF16	9767	PHF16.774	TGCTGTTGACAGTGAGCGACGCAATGTGTGTTATGTCCAATAGTGAAGCCACAGATGTATTGGACATAACACACATTGCGGTGCCTACTGCCTCGGA
PHF16	9767	PHF16.1804	TGCTGTTGACAGTGAGCGCCCCACTAGAGAGCAAGAATAATAGTGAAGCCACAGATGTATTATTCTTGCTCTCTAGTGGGTTGCCTACTGCCTCGGA
PHF16	9767	PHF16.4405	TGCTGTTGACAGTGAGCGCCAGGGAAATATAGTTGTAATATAGTGAAGCCACAGATGTATATTACAACTATATTTCCCTGATGCCTACTGCCTCGGA
PML	5371	PML.1325	TGCTGTTGACAGTGAGCGCAAGATGCAGCTGTATCCAAGATAGTGAAGCCACAGATGTATCTTGGATACAGCTGCATCTTTTGCCTACTGCCTCGGA
PML	5371	PML.1263	TGCTGTTGACAGTGAGCGACGATGGCTTCGACGAGTTCAATAGTGAAGCCACAGATGTATTGAACTCGTCGAAGCCATCGGTGCCTACTGCCTCGGA
PML	5371	PML.97	TGCTGTTGACAGTGAGCGCTCACGCACTCCAAGATCTAAATAGTGAAGCCACAGATGTATTTAGATCTTGGAGTGCGTGAATGCCTACTGCCTCGGA
PML	5371	PML.1140	TGCTGTTGACAGTGAGCGCGGTGCAGAGGATGAAGTGCTATAGTGAAGCCACAGATGTATAGCACTTCATCCTCTGCACCATGCCTACTGCCTCGGA
PML	5371	PML.101	TGCTGTTGACAGTGAGCGAGCACTCCAAGATCTAAACCGATAGTGAAGCCACAGATGTATCGGTTTAGATCTTGGAGTGCGTGCCTACTGCCTCGGA
PML	5371	PML.103	TGCTGTTGACAGTGAGCGAACTCCAAGATCTAAACCGAGATAGTGAAGCCACAGATGTATCTCGGTTTAGATCTTGGAGTGTGCCTACTGCCTCGGA
PPHLN1	51535	PPHLN1.498	TGCTGTTGACAGTGAGCGCCAAGAGATACTTCACCCTCAATAGTGAAGCCACAGATGTATTGAGGGTGAAGTATCTCTTGATGCCTACTGCCTCGGA
PPHLN1	51535	PPHLN1.202	TGCTGTTGACAGTGAGCGCTAGATGGACAAGAGACGATCATAGTGAAGCCACAGATGTATGATCGTCTCTTGTCCATCTATTGCCTACTGCCTCGGA
PPHLN1	51535	PPHLN1.702	TGCTGTTGACAGTGAGCGAAGGAACCTGAGTCAAACACAATAGTGAAGCCACAGATGTATTGTGTTTGACTCAGGTTCCTCTGCCTACTGCCTCGGA
PPHLN1	51535	PPHLN1.441	TGCTGTTGACAGTGAGCGCTCCATCAGTCTCAACATAGAATAGTGAAGCCACAGATGTATTCTATGTTGAGACTGATGGAATGCCTACTGCCTCGGA
PPHLN1	51535	PPHLN1.480	TGCTGTTGACAGTGAGCGATCCAGTCTTTGAAAACATCAATAGTGAAGCCACAGATGTATTGATGTTTTCAAAGACTGGACTGCCTACTGCCTCGGA
PPHLN1	51535	PPHLN1.727	TGCTGTTGACAGTGAGCGCTGGGATAGAATTATTTGAAGATAGTGAAGCCACAGATGTATCTTCAAATAATTCTATCCCATTGCCTACTGCCTCGGA
PPP1R9B	84687	PPP1R9B.1822	TGCTGTTGACAGTGAGCGAGGAGATGATGGAGCAGAGATATAGTGAAGCCACAGATGTATATCTCTGCTCCATCATCTCCCTGCCTACTGCCTCGGA
PPP1R9B	84687	PPP1R9B.1338	TGCTGTTGACAGTGAGCGACGAGCCGGAAGATCCATTTCATAGTGAAGCCACAGATGTATGAAATGGATCTTCCGGCTCGGTGCCTACTGCCTCGGA
PPP1R9B	84687	PPP1R9B.1341	TGCTGTTGACAGTGAGCGCGCCGGAAGATCCATTTCAGCATAGTGAAGCCACAGATGTATGCTGAAATGGATCTTCCGGCTTGCCTACTGCCTCGGA
PPP1R9B	84687	PPP1R9B.2470	TGCTGTTGACAGTGAGCGCCCATGACTGGACAATAATTAATAGTGAAGCCACAGATGTATTAATTATTGTCCAGTCATGGATGCCTACTGCCTCGGA
PPP1R9B	84687	PPP1R9B.3956	TGCTGTTGACAGTGAGCGACGCATCTCTGTATATAATATATAGTGAAGCCACAGATGTATATATTATATACAGAGATGCGGTGCCTACTGCCTCGGA
PPP1R9B	84687	PPP1R9B.1132	TGCTGTTGACAGTGAGCGATGAGGAGGTAGATGAATCCAATAGTGAAGCCACAGATGTATTGGATTCATCTACCTCCTCAGTGCCTACTGCCTCGGA
PPP2R1A	5518	PPP2R1A.1210	TGCTGTTGACAGTGAGCGCAGGTCAAAGAGTTCTGTGAAATAGTGAAGCCACAGATGTATTTCACAGAACTCTTTGACCTTTGCCTACTGCCTCGGA
PPP2R1A	5518	PPP2R1A.1121	TGCTGTTGACAGTGAGCGAGCCTGAGATCACCAAGACAGATAGTGAAGCCACAGATGTATCTGTCTTGGTGATCTCAGGCCTGCCTACTGCCTCGGA
PPP2R1A	5518	PPP2R1A.1151	TGCTGTTGACAGTGAGCGATGCCTTCCAGAACCTGATGAATAGTGAAGCCACAGATGTATTCATCAGGTTCTGGAAGGCAGTGCCTACTGCCTCGGA
PPP2R1A	5518	PPP2R1A.1436	TGCTGTTGACAGTGAGCGCACGGCTGAACATCATCTCTAATAGTGAAGCCACAGATGTATTAGAGATGATGTTCAGCCGTATGCCTACTGCCTCGGA
PPP2R1A	5518	PPP2R1A.377	TGCTGTTGACAGTGAGCGCTCGCCTCAACAGCATCAAGAATAGTGAAGCCACAGATGTATTCTTGATGCTGTTGAGGCGAATGCCTACTGCCTCGGA
PPP2R1A	5518	PPP2R1A.2477	TGCTGTTGACAGTGAGCGCTCACAGAGAAATAAAGGTCTATAGTGAAGCCACAGATGTATAGACCTTTATTTCTCTGTGAATGCCTACTGCCTCGGA
PRKAR1A	5573	PRKAR1A.2478	TGCTGTTGACAGTGAGCGCCCAGCCTTATGTGTTACATTATAGTGAAGCCACAGATGTATAATGTAACACATAAGGCTGGATGCCTACTGCCTCGGA
PRKAR1A	5573	PRKAR1A.645	TGCTGTTGACAGTGAGCGAAGCAGCCACTGTCAAAGCAAATAGTGAAGCCACAGATGTATTTGCTTTGACAGTGGCTGCTCTGCCTACTGCCTCGGA
PRKAR1A	5573	PRKAR1A.650	TGCTGTTGACAGTGAGCGACCACTGTCAAAGCAAAGACAATAGTGAAGCCACAGATGTATTGTCTTTGCTTTGACAGTGGCTGCCTACTGCCTCGGA
PRKAR1A	5573	PRKAR1A.365	TGCTGTTGACAGTGAGCGCTACCAAAAGATTACAAGACAATAGTGAAGCCACAGATGTATTGTCTTGTAATCTTTTGGTATTGCCTACTGCCTCGGA
PRKAR1A	5573	PRKAR1A.692	TGCTGTTGACAGTGAGCGAACCGAGACAGCTATAGAAGAATAGTGAAGCCACAGATGTATTCTTCTATAGCTGTCTCGGTCTGCCTACTGCCTCGGA
PRKAR1A	5573	PRKAR1A.1745	TGCTGTTGACAGTGAGCGCTCCAGAGTTGTTGTTTGCCAATAGTGAAGCCACAGATGTATTGGCAAACAACAACTCTGGAATGCCTACTGCCTCGGA
PRPF4B	8899	PRPF4B.4264	TGCTGTTGACAGTGAGCGCAAAGTGTTGTCTATTGCATAATAGTGAAGCCACAGATGTATTATGCAATAGACAACACTTTATGCCTACTGCCTCGGA
PRPF4B	8899	PRPF4B.3223	TGCTGTTGACAGTGAGCGAAGGAAGCATGATATATTTGAATAGTGAAGCCACAGATGTATTCAAATATATCATGCTTCCTCTGCCTACTGCCTCGGA
PRPF4B	8899	PRPF4B.1591	TGCTGTTGACAGTGAGCGCAGGAAGATAAATTTAAAGGAATAGTGAAGCCACAGATGTATTCCTTTAAATTTATCTTCCTTTGCCTACTGCCTCGGA
PRPF4B	8899	PRPF4B.5179	TGCTGTTGACAGTGAGCGAAAGGTGATAGATGATATAATATAGTGAAGCCACAGATGTATATTATATCATCTATCACCTTCTGCCTACTGCCTCGGA
PRPF4B	8899	PRPF4B.4863	TGCTGTTGACAGTGAGCGCCAGCTTGGTTTTGCAACACAATAGTGAAGCCACAGATGTATTGTGTTGCAAAACCAAGCTGATGCCTACTGCCTCGGA
PRPF4B	8899	PRPF4B.5230	TGCTGTTGACAGTGAGCGCCACGGTTTAGACTTACTAAAATAGTGAAGCCACAGATGTATTTTAGTAAGTCTAAACCGTGATGCCTACTGCCTCGGA
PRRC2C	23215	PRRC2C.8005	TGCTGTTGACAGTGAGCGACAGCAGGTTACAGTACCTTTATAGTGAAGCCACAGATGTATAAAGGTACTGTAACCTGCTGGTGCCTACTGCCTCGGA
PRRC2C	23215	PRRC2C.3921	TGCTGTTGACAGTGAGCGCTCCTCAGTATAGAGACAATAATAGTGAAGCCACAGATGTATTATTGTCTCTATACTGAGGATTGCCTACTGCCTCGGA
PRRC2C	23215	PRRC2C.3322	TGCTGTTGACAGTGAGCGCCCTGTACTTAGAGATATGAAATAGTGAAGCCACAGATGTATTTCATATCTCTAAGTACAGGTTGCCTACTGCCTCGGA
PRRC2C	23215	PRRC2C.4843	TGCTGTTGACAGTGAGCGCAAGGTTGGAGAGAATGTTCTATAGTGAAGCCACAGATGTATAGAACATTCTCTCCAACCTTTTGCCTACTGCCTCGGA
PRRC2C	23215	PRRC2C.8913	TGCTGTTGACAGTGAGCGAAAGCTTGTACCTACTATATAATAGTGAAGCCACAGATGTATTATATAGTAGGTACAAGCTTGTGCCTACTGCCTCGGA
PRRC2C	23215	PRRC2C.4237	TGCTGTTGACAGTGAGCGCAGGGATGACGATAAAGCTAAATAGTGAAGCCACAGATGTATTTAGCTTTATCGTCATCCCTTTGCCTACTGCCTCGGA
PSIP1	11168	PSIP1.490	TGCTGTTGACAGTGAGCGAAGCAATGAGGATGTGACTAAATAGTGAAGCCACAGATGTATTTAGTCACATCCTCATTGCTGTGCCTACTGCCTCGGA
PSIP1	11168	PSIP1.488	TGCTGTTGACAGTGAGCGACCAGCAATGAGGATGTGACTATAGTGAAGCCACAGATGTATAGTCACATCCTCATTGCTGGCTGCCTACTGCCTCGGA
PSIP1	11168	PSIP1.111	TGCTGTTGACAGTGAGCGATCGCGATTTCAAACCTGGAGATAGTGAAGCCACAGATGTATCTCCAGGTTTGAAATCGCGAGTGCCTACTGCCTCGGA
PSIP1	11168	PSIP1.460	TGCTGTTGACAGTGAGCGCAAGGAAGATACCGACCATGAATAGTGAAGCCACAGATGTATTCATGGTCGGTATCTTCCTTTTGCCTACTGCCTCGGA
PSIP1	11168	PSIP1.392	TGCTGTTGACAGTGAGCGAAGGCAGCAACTAAACAATCAATAGTGAAGCCACAGATGTATTGATTGTTTAGTTGCTGCCTGTGCCTACTGCCTCGGA
PSIP1	11168	PSIP1.661	TGCTGTTGACAGTGAGCGCACAGAAGTCAAGATTCCAAAATAGTGAAGCCACAGATGTATTTTGGAATCTTGACTTCTGTATGCCTACTGCCTCGGA
PSMA3	5684	PSMA3.282	TGCTGTTGACAGTGAGCGCCCTTTCTAAACTTTATGAAGATAGTGAAGCCACAGATGTATCTTCATAAAGTTTAGAAAGGATGCCTACTGCCTCGGA
PSMA3	5684	PSMA3.279	TGCTGTTGACAGTGAGCGCAGTCCTTTCTAAACTTTATGATAGTGAAGCCACAGATGTATCATAAAGTTTAGAAAGGACTATGCCTACTGCCTCGGA
PSMA3	5684	PSMA3.714	TGCTGTTGACAGTGAGCGCAGTTAAGGATAAAGCTTTTGATAGTGAAGCCACAGATGTATCAAAAGCTTTATCCTTAACTTTGCCTACTGCCTCGGA
PSMA3	5684	PSMA3.850	TGCTGTTGACAGTGAGCGCTCAGATGATGATAATATGTAATAGTGAAGCCACAGATGTATTACATATTATCATCATCTGATTGCCTACTGCCTCGGA
PSMA3	5684	PSMA3.718	TGCTGTTGACAGTGAGCGCAAGGATAAAGCTTTTGAACTATAGTGAAGCCACAGATGTATAGTTCAAAAGCTTTATCCTTATGCCTACTGCCTCGGA
PSMA3	5684	PSMA3.429	TGCTGTTGACAGTGAGCGCTGGCTACAACATTCCACTAAATAGTGAAGCCACAGATGTATTTAGTGGAATGTTGTAGCCAATGCCTACTGCCTCGGA
PSMA7	5688	PSMA7.819	TGCTGTTGACAGTGAGCGCTCCTGAAGAAATTGAGAAGTATAGTGAAGCCACAGATGTATACTTCTCAATTTCTTCAGGATTGCCTACTGCCTCGGA
PSMA7	5688	PSMA7.198	TGCTGTTGACAGTGAGCGACCACCTCTTCCAAGTGGAGTATAGTGAAGCCACAGATGTATACTCCACTTGGAAGAGGTGGCTGCCTACTGCCTCGGA
PSMA7	5688	PSMA7.695	TGCTGTTGACAGTGAGCGACCATTGAAACAGATGATCTGATAGTGAAGCCACAGATGTATCAGATCATCTGTTTCAATGGCTGCCTACTGCCTCGGA
PSMA7	5688	PSMA7.660	TGCTGTTGACAGTGAGCGCGCGCGAGTTCCTGGAGAAGAATAGTGAAGCCACAGATGTATTCTTCTCCAGGAACTCGCGCATGCCTACTGCCTCGGA
PSMA7	5688	PSMA7.991	TGCTGTTGACAGTGAGCGAACACTGAGTGTCCTACAATAATAGTGAAGCCACAGATGTATTATTGTAGGACACTCAGTGTGTGCCTACTGCCTCGGA
PSMA7	5688	PSMA7.491	TGCTGTTGACAGTGAGCGACCAGTCTGAAGCAGCGTTATATAGTGAAGCCACAGATGTATATAACGCTGCTTCAGACTGGCTGCCTACTGCCTCGGA
PSME1	5720	PSME1.236	TGCTGTTGACAGTGAGCGCGCCAGCTCTCAATGAAGCCAATAGTGAAGCCACAGATGTATTGGCTTCATTGAGAGCTGGCTTGCCTACTGCCTCGGA
PSME1	5720	PSME1.401	TGCTGTTGACAGTGAGCGATGGCCCAGTGAACTGCAATGATAGTGAAGCCACAGATGTATCATTGCAGTTCACTGGGCCACTGCCTACTGCCTCGGA
PSME1	5720	PSME1.235	TGCTGTTGACAGTGAGCGAAGCCAGCTCTCAATGAAGCCATAGTGAAGCCACAGATGTATGGCTTCATTGAGAGCTGGCTCTGCCTACTGCCTCGGA
PSME1	5720	PSME1.299	TGCTGTTGACAGTGAGCGCTCCAGTCAAGGAGAAAGAGAATAGTGAAGCCACAGATGTATTCTCTTTCTCCTTGACTGGATTGCCTACTGCCTCGGA
PSME1	5720	PSME1.300	TGCTGTTGACAGTGAGCGCCCAGTCAAGGAGAAAGAGAAATAGTGAAGCCACAGATGTATTTCTCTTTCTCCTTGACTGGATGCCTACTGCCTCGGA
PSME1	5720	PSME1.335	TGCTGTTGACAGTGAGCGCACAGCAGGAGAAGGAAGACAATAGTGAAGCCACAGATGTATTGTCTTCCTTCTCCTGCTGTTTGCCTACTGCCTCGGA
RAE1	8480	RAE1.660	TGCTGTTGACAGTGAGCGCTCGGTGTGTGGCTATTTTTAATAGTGAAGCCACAGATGTATTAAAAATAGCCACACACCGATTGCCTACTGCCTCGGA
RAE1	8480	RAE1.661	TGCTGTTGACAGTGAGCGCCGGTGTGTGGCTATTTTTAAATAGTGAAGCCACAGATGTATTTAAAAATAGCCACACACCGATGCCTACTGCCTCGGA
RAE1	8480	RAE1.387	TGCTGTTGACAGTGAGCGAACAGCATGATGCTCCTGTTAATAGTGAAGCCACAGATGTATTAACAGGAGCATCATGCTGTGTGCCTACTGCCTCGGA
RAE1	8480	RAE1.1441	TGCTGTTGACAGTGAGCGACCCGTGCTGTATTTTGTAATATAGTGAAGCCACAGATGTATATTACAAAATACAGCACGGGGTGCCTACTGCCTCGGA
RAE1	8480	RAE1.220	TGCTGTTGACAGTGAGCGATGGGAAGTTCAAGACAGTGGATAGTGAAGCCACAGATGTATCCACTGTCTTGAACTTCCCAGTGCCTACTGCCTCGGA
RAE1	8480	RAE1.97	TGCTGTTGACAGTGAGCGCCCCATGAAGGATATTGAAGTATAGTGAAGCCACAGATGTATACTTCAATATCCTTCATGGGATGCCTACTGCCTCGGA
RBM4	5936	RBM4.356	TGCTGTTGACAGTGAGCGCAGCCAGCAAGAATAAGAGCAATAGTGAAGCCACAGATGTATTGCTCTTATTCTTGCTGGCTTTGCCTACTGCCTCGGA
RBM4	5936	RBM4.357	TGCTGTTGACAGTGAGCGCGCCAGCAAGAATAAGAGCAAATAGTGAAGCCACAGATGTATTTGCTCTTATTCTTGCTGGCTTGCCTACTGCCTCGGA
RBM4	5936	RBM4.238	TGCTGTTGACAGTGAGCGATGGAATGTGACATCATTAAGATAGTGAAGCCACAGATGTATCTTAATGATGTCACATTCCAGTGCCTACTGCCTCGGA
RBM4	5936	RBM4.358	TGCTGTTGACAGTGAGCGACCAGCAAGAATAAGAGCAAAATAGTGAAGCCACAGATGTATTTTGCTCTTATTCTTGCTGGCTGCCTACTGCCTCGGA
RBM4	5936	RBM4.263	TGCTGTTGACAGTGAGCGCCGGCTTTGTGCACATAGAAGATAGTGAAGCCACAGATGTATCTTCTATGTGCACAAAGCCGTTGCCTACTGCCTCGGA
RBM4	5936	RBM4.434	TGCTGTTGACAGTGAGCGCTCGAGCCAAGTTTGAGGAGTATAGTGAAGCCACAGATGTATACTCCTCAAACTTGGCTCGAATGCCTACTGCCTCGGA
RFC1	5981	RFC1.793	TGCTGTTGACAGTGAGCGAAGGCAGTTGCATGAAGATGAATAGTGAAGCCACAGATGTATTCATCTTCATGCAACTGCCTCTGCCTACTGCCTCGGA
RFC1	5981	RFC1.2918	TGCTGTTGACAGTGAGCGCTCCGGAGTAAGCAAAACTGGATAGTGAAGCCACAGATGTATCCAGTTTTGCTTACTCCGGATTGCCTACTGCCTCGGA
RFC1	5981	RFC1.139	TGCTGTTGACAGTGAGCGAGCTGCGATGGACATTCGGAAATAGTGAAGCCACAGATGTATTTCCGAATGTCCATCGCAGCCTGCCTACTGCCTCGGA
RFC1	5981	RFC1.3421	TGCTGTTGACAGTGAGCGCTCGGAATACAATGAAGAATTATAGTGAAGCCACAGATGTATAATTCTTCATTGTATTCCGAATGCCTACTGCCTCGGA
RFC1	5981	RFC1.3889	TGCTGTTGACAGTGAGCGATCAGATTTTAGTTAACAATAATAGTGAAGCCACAGATGTATTATTGTTAACTAAAATCTGACTGCCTACTGCCTCGGA
RFC1	5981	RFC1.958	TGCTGTTGACAGTGAGCGCACAGCACAAGTTTCAGATGAATAGTGAAGCCACAGATGTATTCATCTGAAACTTGTGCTGTTTGCCTACTGCCTCGGA
RFC2	5982	RFC2.638	TGCTGTTGACAGTGAGCGCGCAGTCCACCTTCTCAGGATTTAGTGAAGCCACAGATGTAAATCCTGAGAAGGTGGACTGCATGCCTACTGCCTCGGA
RFC2	5982	RFC2.394	TGCTGTTGACAGTGAGCGCGGAGAACCATGGAAATCTACTTAGTGAAGCCACAGATGTAAGTAGATTTCCATGGTTCTCCTTGCCTACTGCCTCGGA
RFC2	5982	RFC2.639	TGCTGTTGACAGTGAGCGACAGTCCACCTTCTCAGGATTTTAGTGAAGCCACAGATGTAAAATCCTGAGAAGGTGGACTGCTGCCTACTGCCTCGGA
RFC2	5982	RFC2.803	TGCTGTTGACAGTGAGCGAACCAGAAGATATCATTGGCAATAGTGAAGCCACAGATGTATTGCCAATGATATCTTCTGGTGTGCCTACTGCCTCGGA
RFC2	5982	RFC2.399	TGCTGTTGACAGTGAGCGCACCATGGAAATCTACTCTAAATAGTGAAGCCACAGATGTATTTAGAGTAGATTTCCATGGTTTGCCTACTGCCTCGGA
RFC2	5982	RFC2.731	TGCTGTTGACAGTGAGCGCCCAGCACTGTGTGAATGCCAATAGTGAAGCCACAGATGTATTGGCATTCACACAGTGCTGGATGCCTACTGCCTCGGA
RPL18	6141	RPL18.387	TGCTGTTGACAGTGAGCGACCGGATGATCCGGAAGATGAATAGTGAAGCCACAGATGTATTCATCTTCCGGATCATCCGGGTGCCTACTGCCTCGGA
RPL18	6141	RPL18.762	TGCTGTTGACAGTGAGCGCACCCTGGATCCTACTCTCTTATAGTGAAGCCACAGATGTATAAGAGAGTAGGATCCAGGGTTTGCCTACTGCCTCGGA
RPL18	6141	RPL18.471	TGCTGTTGACAGTGAGCGCTCAGGAGGTACCCAAACTGAATAGTGAAGCCACAGATGTATTCAGTTTGGGTACCTCCTGAATGCCTACTGCCTCGGA
RPL18	6141	RPL18.481	TGCTGTTGACAGTGAGCGCCCCAAACTGAAGGTATGTGCATAGTGAAGCCACAGATGTATGCACATACCTTCAGTTTGGGTTGCCTACTGCCTCGGA
RPL18	6141	RPL18.299	TGCTGTTGACAGTGAGCGATGGCCAGAAGAACCAACTCCATAGTGAAGCCACAGATGTATGGAGTTGGTTCTTCTGGCCAGTGCCTACTGCCTCGGA
RPL18	6141	RPL18.767	TGCTGTTGACAGTGAGCGCGGATCCTACTCTCTTATTAAATAGTGAAGCCACAGATGTATTTAATAAGAGAGTAGGATCCATGCCTACTGCCTCGGA
RPL22	6146	RPL22.127	TGCTGTTGACAGTGAGCGAACCCTGTAGAAGATGGAATCATAGTGAAGCCACAGATGTATGATTCCATCTTCTACAGGGTGTGCCTACTGCCTCGGA
RPL22	6146	RPL22.272	TGCTGTTGACAGTGAGCGCGGTGCCTTTCTCCAAAAGGTATAGTGAAGCCACAGATGTATACCTTTTGGAGAAAGGCACCTTGCCTACTGCCTCGGA
RPL22	6146	RPL22.286	TGCTGTTGACAGTGAGCGCAAAGGTATTTGAAATATCTCATAGTGAAGCCACAGATGTATGAGATATTTCAAATACCTTTTTGCCTACTGCCTCGGA
RPL22	6146	RPL22.348	TGCTGTTGACAGTGAGCGACGCGTAGTTGCTAACAGCAAATAGTGAAGCCACAGATGTATTTGCTGTTAGCAACTACGCGCTGCCTACTGCCTCGGA
RPL22	6146	RPL22.1033	TGCTGTTGACAGTGAGCGACAGGTTCTAAATTAACTAAATTAGTGAAGCCACAGATGTAATTTAGTTAATTTAGAACCTGGTGCCTACTGCCTCGGA
RPL22	6146	RPL22.363	TGCTGTTGACAGTGAGCGAAGCAAAGAGAGTTACGAATTATAGTGAAGCCACAGATGTATAATTCGTAACTCTCTTTGCTGTGCCTACTGCCTCGGA
RPL26	6154	RPL26.492	TGCTGTTGACAGTGAGCGCAGGGCAAATACAAGGAAGAAATAGTGAAGCCACAGATGTATTTCTTCCTTGTATTTGCCCTTTGCCTACTGCCTCGGA
RPL26	6154	RPL26.196	TGCTGTTGACAGTGAGCGATCTTTCCAAAGAGCTGAGACATAGTGAAGCCACAGATGTATGTCTCAGCTCTTTGGAAAGAGTGCCTACTGCCTCGGA
RPL26	6154	RPL26.202	TGCTGTTGACAGTGAGCGACAAAGAGCTGAGACAGAAGTATAGTGAAGCCACAGATGTATACTTCTGTCTCAGCTCTTTGGTGCCTACTGCCTCGGA
RPL26	6154	RPL26.298	TGCTGTTGACAGTGAGCGCTGGCAAAGTAGTCCAGGTTTATAGTGAAGCCACAGATGTATAAACCTGGACTACTTTGCCAATGCCTACTGCCTCGGA
RPL26	6154	RPL26.88	TGCTGTTGACAGTGAGCGAAGCGGCCAAAATGAAGTTTAATAGTGAAGCCACAGATGTATTAAACTTCATTTTGGCCGCTCTGCCTACTGCCTCGGA
RPL26	6154	RPL26.205	TGCTGTTGACAGTGAGCGCAGAGCTGAGACAGAAGTACAATAGTGAAGCCACAGATGTATTGTACTTCTGTCTCAGCTCTTTGCCTACTGCCTCGGA
RPL5	6125	RPL5.418	TGCTGTTGACAGTGAGCGCTGGCATGGACAAGATCTATGATAGTGAAGCCACAGATGTATCATAGATCTTGTCCATGCCAATGCCTACTGCCTCGGA
RPL5	6125	RPL5.790	TGCTGTTGACAGTGAGCGCGGAGATGTATAAGAAAGCTCATAGTGAAGCCACAGATGTATGAGCTTTCTTATACATCTCCTTGCCTACTGCCTCGGA
RPL5	6125	RPL5.419	TGCTGTTGACAGTGAGCGCGGCATGGACAAGATCTATGAATAGTGAAGCCACAGATGTATTCATAGATCTTGTCCATGCCATGCCTACTGCCTCGGA
RPL5	6125	RPL5.181	TGCTGTTGACAGTGAGCGCACGCTTGGTGATACAAGATAATAGTGAAGCCACAGATGTATTATCTTGTATCACCAAGCGTTTGCCTACTGCCTCGGA
RPL5	6125	RPL5.741	TGCTGTTGACAGTGAGCGCAACAGTTCTCTCAATACATAATAGTGAAGCCACAGATGTATTATGTATTGAGAGAACTGTTTTGCCTACTGCCTCGGA
RPL5	6125	RPL5.742	TGCTGTTGACAGTGAGCGCACAGTTCTCTCAATACATAAATAGTGAAGCCACAGATGTATTTATGTATTGAGAGAACTGTTTGCCTACTGCCTCGGA
RRP12	23223	RRP12.1097	TGCTGTTGACAGTGAGCGCTCCCAGTGAGAATGATTTACATAGTGAAGCCACAGATGTATGTAAATCATTCTCACTGGGAATGCCTACTGCCTCGGA
RRP12	23223	RRP12.812	TGCTGTTGACAGTGAGCGACACTGCCAAGTTCTGCATCCATAGTGAAGCCACAGATGTATGGATGCAGAACTTGGCAGTGGTGCCTACTGCCTCGGA
RRP12	23223	RRP12.831	TGCTGTTGACAGTGAGCGACAGGAGATTGAGAAGTCTGGATAGTGAAGCCACAGATGTATCCAGACTTCTCAATCTCCTGGTGCCTACTGCCTCGGA
RRP12	23223	RRP12.1098	TGCTGTTGACAGTGAGCGCCCCAGTGAGAATGATTTACAATAGTGAAGCCACAGATGTATTGTAAATCATTCTCACTGGGATGCCTACTGCCTCGGA
RRP12	23223	RRP12.297	TGCTGTTGACAGTGAGCGAACAGTCGATGCTGTGAAGTTATAGTGAAGCCACAGATGTATAACTTCACAGCATCGACTGTCTGCCTACTGCCTCGGA
RRP12	23223	RRP12.1781	TGCTGTTGACAGTGAGCGAAGGCAGCACAGTGGAATCTAATAGTGAAGCCACAGATGTATTAGATTCCACTGTGCTGCCTGTGCCTACTGCCTCGGA
RUNX1	861	RUNX1.526	TGCTGTTGACAGTGAGCGCTCGGCAGAAACTAGATGATCATAGTGAAGCCACAGATGTATGATCATCTAGTTTCTGCCGATTGCCTACTGCCTCGGA
RUNX1	861	RUNX1.481	TGCTGTTGACAGTGAGCGAAGCCATCAAAATCACAGTGGATAGTGAAGCCACAGATGTATCCACTGTGATTTTGATGGCTCTGCCTACTGCCTCGGA
RUNX1	861	RUNX1.470	TGCTGTTGACAGTGAGCGAACCTACCACAGAGCCATCAAATAGTGAAGCCACAGATGTATTTGATGGCTCTGTGGTAGGTGTGCCTACTGCCTCGGA
RUNX1	861	RUNX1.474	TGCTGTTGACAGTGAGCGCACCACAGAGCCATCAAAATCATAGTGAAGCCACAGATGTATGATTTTGATGGCTCTGTGGTATGCCTACTGCCTCGGA
RUNX1	861	RUNX1.307	TGCTGTTGACAGTGAGCGCGGCTGGCAATGATGAAAACTATAGTGAAGCCACAGATGTATAGTTTTCATCATTGCCAGCCATGCCTACTGCCTCGGA
RUNX1	861	RUNX1.523	TGCTGTTGACAGTGAGCGAACATCGGCAGAAACTAGATGATAGTGAAGCCACAGATGTATCATCTAGTTTCTGCCGATGTCTGCCTACTGCCTCGGA
SCAF11	9169	SCAF11.440	TGCTGTTGACAGTGAGCGCAGGAAGTTGGTTTTCCAGAAATAGTGAAGCCACAGATGTATTTCTGGAAAACCAACTTCCTTTGCCTACTGCCTCGGA
SCAF11	9169	SCAF11.1142	TGCTGTTGACAGTGAGCGCAGGGATATGCATTAGCACATATAGTGAAGCCACAGATGTATATGTGCTAATGCATATCCCTTTGCCTACTGCCTCGGA
SCAF11	9169	SCAF11.1399	TGCTGTTGACAGTGAGCGAGCTCCAAAACGGAAGTCTGTATAGTGAAGCCACAGATGTATACAGACTTCCGTTTTGGAGCCTGCCTACTGCCTCGGA
SCAF11	9169	SCAF11.4395	TGCTGTTGACAGTGAGCGCTAGCTCGAAGACAGACAAGAATAGTGAAGCCACAGATGTATTCTTGTCTGTCTTCGAGCTATTGCCTACTGCCTCGGA
SCAF11	9169	SCAF11.6275	TGCTGTTGACAGTGAGCGAAAAGTTCTTCAGATAAGTTAATAGTGAAGCCACAGATGTATTAACTTATCTGAAGAACTTTCTGCCTACTGCCTCGGA
SCAF11	9169	SCAF11.4708	TGCTGTTGACAGTGAGCGCCAGGATATCTGCAAAGTGCAATAGTGAAGCCACAGATGTATTGCACTTTGCAGATATCCTGATGCCTACTGCCTCGGA
SETD2	29072	SETD2.7461	TGCTGTTGACAGTGAGCGCAAGCAAAGAAGTATTCAGAAATAGTGAAGCCACAGATGTATTTCTGAATACTTCTTTGCTTTTGCCTACTGCCTCGGA
SETD2	29072	SETD2.6880	TGCTGTTGACAGTGAGCGCAACCAACAGTCTGTCAGTGTATAGTGAAGCCACAGATGTATACACTGACAGACTGTTGGTTTTGCCTACTGCCTCGGA
SETD2	29072	SETD2.124	TGCTGTTGACAGTGAGCGCGAAGAAGAAGAAAATGAGGCATAGTGAAGCCACAGATGTATGCCTCATTTTCTTCTTCTTCATGCCTACTGCCTCGGA
SETD2	29072	SETD2.4318	TGCTGTTGACAGTGAGCGCCAGGACAGAAAGAAAGTTAGATAGTGAAGCCACAGATGTATCTAACTTTCTTTCTGTCCTGATGCCTACTGCCTCGGA
SETD2	29072	SETD2.6417	TGCTGTTGACAGTGAGCGACCGGAAGTTGTTTGAGCAAGATAGTGAAGCCACAGATGTATCTTGCTCAAACAACTTCCGGCTGCCTACTGCCTCGGA
SETD2	29072	SETD2.4834	TGCTGTTGACAGTGAGCGAAAGGAGTATGCACGAAACAAATAGTGAAGCCACAGATGTATTTGTTTCGTGCATACTCCTTCTGCCTACTGCCTCGGA
SF3A3	10946	SF3A3.437	TGCTGTTGACAGTGAGCGCGCCAATGTCAGTGGAATTTGATAGTGAAGCCACAGATGTATCAAATTCCACTGACATTGGCATGCCTACTGCCTCGGA
SF3A3	10946	SF3A3.254	TGCTGTTGACAGTGAGCGATCGGGCCATGCAAGATAGGTATAGTGAAGCCACAGATGTATACCTATCTTGCATGGCCCGAGTGCCTACTGCCTCGGA
SF3A3	10946	SF3A3.295	TGCTGTTGACAGTGAGCGATGAGGGATTTGTATGATGATATAGTGAAGCCACAGATGTATATCATCATACAAATCCCTCAGTGCCTACTGCCTCGGA
SF3A3	10946	SF3A3.1574	TGCTGTTGACAGTGAGCGATGGGAATGTTGTGAATAAGAATAGTGAAGCCACAGATGTATTCTTATTCACAACATTCCCACTGCCTACTGCCTCGGA
SF3A3	10946	SF3A3.2116	TGCTGTTGACAGTGAGCGAAGGGTTGCTACTAAGGACTAATAGTGAAGCCACAGATGTATTAGTCCTTAGTAGCAACCCTGTGCCTACTGCCTCGGA
SF3A3	10946	SF3A3.1325	TGCTGTTGACAGTGAGCGCTGGCCTAAATATCAACTACAATAGTGAAGCCACAGATGTATTGTAGTTGATATTTAGGCCATTGCCTACTGCCTCGGA
SF3B2	10992	SF3B2.1547	TGCTGTTGACAGTGAGCGACCACTGGTGTTTTAAGCGCAATAGTGAAGCCACAGATGTATTGCGCTTAAAACACCAGTGGCTGCCTACTGCCTCGGA
SF3B2	10992	SF3B2.1614	TGCTGTTGACAGTGAGCGACCAGACTTCATCAAACGCACATAGTGAAGCCACAGATGTATGTGCGTTTGATGAAGTCTGGCTGCCTACTGCCTCGGA
SF3B2	10992	SF3B2.2449	TGCTGTTGACAGTGAGCGCCCCACATTTATGACATGTCCATAGTGAAGCCACAGATGTATGGACATGTCATAAATGTGGGTTGCCTACTGCCTCGGA
SF3B2	10992	SF3B2.1676	TGCTGTTGACAGTGAGCGCACAGAAGACCATGAAGTCAAATAGTGAAGCCACAGATGTATTTGACTTCATGGTCTTCTGTTTGCCTACTGCCTCGGA
SF3B2	10992	SF3B2.2876	TGCTGTTGACAGTGAGCGCAGAGATGAATATTTAACACTATAGTGAAGCCACAGATGTATAGTGTTAAATATTCATCTCTTTGCCTACTGCCTCGGA
SF3B2	10992	SF3B2.2807	TGCTGTTGACAGTGAGCGCTCCCAAGGACTTGTCATTTCATAGTGAAGCCACAGATGTATGAAATGACAAGTCCTTGGGAATGCCTACTGCCTCGGA
SMARCB1	6598	SMARCB1.327	TGCTGTTGACAGTGAGCGCTCCGAGGTTCTCTGTACAAGATAGTGAAGCCACAGATGTATCTTGTACAGAGAACCTCGGAATGCCTACTGCCTCGGA
SMARCB1	6598	SMARCB1.703	TGCTGTTGACAGTGAGCGCCCCAGCTGTGATCCATGAGAATAGTGAAGCCACAGATGTATTCTCATGGATCACAGCTGGGTTGCCTACTGCCTCGGA
SMARCB1	6598	SMARCB1.1024	TGCTGTTGACAGTGAGCGCTGAGTGGGACATGTCAGAGAATAGTGAAGCCACAGATGTATTCTCTGACATGTCCCACTCAATGCCTACTGCCTCGGA
SMARCB1	6598	SMARCB1.1652	TGCTGTTGACAGTGAGCGCAAGGCAACAGGTCATGTTCAATAGTGAAGCCACAGATGTATTGAACATGACCTGTTGCCTTTTGCCTACTGCCTCGGA
SMARCB1	6598	SMARCB1.490	TGCTGTTGACAGTGAGCGCTGGCAACGATGAGAAGTACAATAGTGAAGCCACAGATGTATTGTACTTCTCATCGTTGCCATTGCCTACTGCCTCGGA
SMARCB1	6598	SMARCB1.654	TGCTGTTGACAGTGAGCGCTGGGCCGAGACAAGAAGAGAATAGTGAAGCCACAGATGTATTCTCTTCTTGTCTCGGCCCATTGCCTACTGCCTCGGA
SMARCC1	6599	SMARCC1.2641	TGCTGTTGACAGTGAGCGATCACTGATACATGTAAAGAAATAGTGAAGCCACAGATGTATTTCTTTACATGTATCAGTGAGTGCCTACTGCCTCGGA
SMARCC1	6599	SMARCC1.1036	TGCTGTTGACAGTGAGCGAAGCCAGTCAGAAGTCCAGAAATAGTGAAGCCACAGATGTATTTCTGGACTTCTGACTGGCTCTGCCTACTGCCTCGGA
SMARCC1	6599	SMARCC1.296	TGCTGTTGACAGTGAGCGCGGGCAAGCACTACAAGAAGTATAGTGAAGCCACAGATGTATACTTCTTGTAGTGCTTGCCCATGCCTACTGCCTCGGA
SMARCC1	6599	SMARCC1.779	TGCTGTTGACAGTGAGCGAACCGGTGATGAGAAAAGAGAATAGTGAAGCCACAGATGTATTCTCTTTTCTCATCACCGGTCTGCCTACTGCCTCGGA
SMARCC1	6599	SMARCC1.4332	TGCTGTTGACAGTGAGCGACCCAATGAGTCTAGCCTACTATAGTGAAGCCACAGATGTATAGTAGGCTAGACTCATTGGGGTGCCTACTGCCTCGGA
SMARCC1	6599	SMARCC1.5636	TGCTGTTGACAGTGAGCGCCAGTGTGTTGTTATTTTGGAATAGTGAAGCCACAGATGTATTCCAAAATAACAACACACTGATGCCTACTGCCTCGGA
SMC1A	8243	SMC1A.379	TGCTGTTGACAGTGAGCGATGAGTACAAGATCAACAACAATAGTGAAGCCACAGATGTATTGTTGTTGATCTTGTACTCAGTGCCTACTGCCTCGGA
SMC1A	8243	SMC1A.1321	TGCTGTTGACAGTGAGCGAAGAGGCCAAGATCAAGCAAAATAGTGAAGCCACAGATGTATTTTGCTTGATCTTGGCCTCTGTGCCTACTGCCTCGGA
SMC1A	8243	SMC1A.567	TGCTGTTGACAGTGAGCGAAGGAGTATGACAAGCGAAAGATAGTGAAGCCACAGATGTATCTTTCGCTTGTCATACTCCTGTGCCTACTGCCTCGGA
SMC1A	8243	SMC1A.9361	TGCTGTTGACAGTGAGCGACAGGAGCTACAATGCAGAAAATAGTGAAGCCACAGATGTATTTTCTGCATTGTAGCTCCTGCTGCCTACTGCCTCGGA
SMC1A	8243	SMC1A.6246	TGCTGTTGACAGTGAGCGACAGGTCTTCCAAGTCATTCAATAGTGAAGCCACAGATGTATTGAATGACTTGGAAGACCTGGTGCCTACTGCCTCGGA
SMC1A	8243	SMC1A.8008	TGCTGTTGACAGTGAGCGCAAGGTGTGAACTGTTAAGGTATAGTGAAGCCACAGATGTATACCTTAACAGTTCACACCTTATGCCTACTGCCTCGGA
SMC3	9126	SMC3.995	TGCTGTTGACAGTGAGCGCCAGCTTAGTGCTGAAAGACAATAGTGAAGCCACAGATGTATTGTCTTTCAGCACTAAGCTGTTGCCTACTGCCTCGGA
SMC3	9126	SMC3.1263	TGCTGTTGACAGTGAGCGAAGGGTCGAGGAAGCCAGTTTATAGTGAAGCCACAGATGTATAAACTGGCTTCCTCGACCCTGTGCCTACTGCCTCGGA
SMC3	9126	SMC3.3688	TGCTGTTGACAGTGAGCGCTGGTGTAAAGTTCAGAAATAATAGTGAAGCCACAGATGTATTATTTCTGAACTTTACACCATTGCCTACTGCCTCGGA
SMC3	9126	SMC3.3107	TGCTGTTGACAGTGAGCGATCCGAGCAGAAAGAAAAGTTATAGTGAAGCCACAGATGTATAACTTTTCTTTCTGCTCGGAGTGCCTACTGCCTCGGA
SMC3	9126	SMC3.3108	TGCTGTTGACAGTGAGCGCCCGAGCAGAAAGAAAAGTTAATAGTGAAGCCACAGATGTATTAACTTTTCTTTCTGCTCGGATGCCTACTGCCTCGGA
SMC3	9126	SMC3.3805	TGCTGTTGACAGTGAGCGCTGGGAGATGTATATAGTAATATAGTGAAGCCACAGATGTATATTACTATATACATCTCCCAATGCCTACTGCCTCGGA
SND1	27044	SND1.2840	TGCTGTTGACAGTGAGCGCCCAGAAAGTGATCACAGAATATAGTGAAGCCACAGATGTATATTCTGTGATCACTTTCTGGATGCCTACTGCCTCGGA
SND1	27044	SND1.1289	TGCTGTTGACAGTGAGCGCTGCCATTGTTGTGAAGCTGAATAGTGAAGCCACAGATGTATTCAGCTTCACAACAATGGCATTGCCTACTGCCTCGGA
SND1	27044	SND1.2438	TGCTGTTGACAGTGAGCGCTGCCAAATTTGTAGATGGAGATAGTGAAGCCACAGATGTATCTCCATCTACAAATTTGGCAATGCCTACTGCCTCGGA
SND1	27044	SND1.3253	TGCTGTTGACAGTGAGCGAAGGAAGAAACATCAAAGACTATAGTGAAGCCACAGATGTATAGTCTTTGATGTTTCTTCCTGTGCCTACTGCCTCGGA
SND1	27044	SND1.1374	TGCTGTTGACAGTGAGCGAACCCAGGATAAGAACAAGAAATAGTGAAGCCACAGATGTATTTCTTGTTCTTATCCTGGGTGTGCCTACTGCCTCGGA
SND1	27044	SND1.2922	TGCTGTTGACAGTGAGCGCCGAGCTGATGATGCAGACGAATAGTGAAGCCACAGATGTATTCGTCTGCATCATCAGCTCGATGCCTACTGCCTCGGA
SON	6651	SON.3353	TGCTGTTGACAGTGAGCGCCCGGTCTATGATGTCATCGTATAGTGAAGCCACAGATGTATACGATGACATCATAGACCGGTTGCCTACTGCCTCGGA
SON	6651	SON.3041	TGCTGTTGACAGTGAGCGAACGTTCTATGATGATGTCCTATAGTGAAGCCACAGATGTATAGGACATCATCATAGAACGTCTGCCTACTGCCTCGGA
SON	6651	SON.3218	TGCTGTTGACAGTGAGCGCGCGCTCTATGATGTCAGCTTATAGTGAAGCCACAGATGTATAAGCTGACATCATAGAGCGCTTGCCTACTGCCTCGGA
SON	6651	SON.3320	TGCTGTTGACAGTGAGCGCCCGGTCTATGATGTCGTCATATAGTGAAGCCACAGATGTATATGACGACATCATAGACCGGTTGCCTACTGCCTCGGA
SON	6651	SON.6399	TGCTGTTGACAGTGAGCGCAAAGAAGATGATGATGTAATATAGTGAAGCCACAGATGTATATTACATCATCATCTTCTTTATGCCTACTGCCTCGGA
SON	6651	SON.3386	TGCTGTTGACAGTGAGCGCCCGATCTATGATGTCATCTTATAGTGAAGCCACAGATGTATAAGATGACATCATAGATCGGTTGCCTACTGCCTCGGA
SPEN	23013	SPEN.685	TGCTGTTGACAGTGAGCGCTCGGACAAGACATTACGATCATAGTGAAGCCACAGATGTATGATCGTAATGTCTTGTCCGATTGCCTACTGCCTCGGA
SPEN	23013	SPEN.355	TGCTGTTGACAGTGAGCGCTGTGGATTTTGTGGACATCAATAGTGAAGCCACAGATGTATTGATGTCCACAAAATCCACAATGCCTACTGCCTCGGA
SPEN	23013	SPEN.256	TGCTGTTGACAGTGAGCGCGCGGGAAGAGAAGATCATCGATAGTGAAGCCACAGATGTATCGATGATCTTCTCTTCCCGCATGCCTACTGCCTCGGA
SPEN	23013	SPEN.4430	TGCTGTTGACAGTGAGCGAAGGGACAGAGAAGACAAGCTATAGTGAAGCCACAGATGTATAGCTTGTCTTCTCTGTCCCTCTGCCTACTGCCTCGGA
SPEN	23013	SPEN.3701	TGCTGTTGACAGTGAGCGAACGCAGAGTTACCGAAAACAATAGTGAAGCCACAGATGTATTGTTTTCGGTAACTCTGCGTGTGCCTACTGCCTCGGA
SPEN	23013	SPEN.6380	TGCTGTTGACAGTGAGCGACCTGTTGAAGTTGTAGAGAAATAGTGAAGCCACAGATGTATTTCTCTACAACTTCAACAGGGTGCCTACTGCCTCGGA
SRSF11	9295	SRSF11.2638	TGCTGTTGACAGTGAGCGCAGGCAACTGTTTTCTTAGTTATAGTGAAGCCACAGATGTATAACTAAGAAAACAGTTGCCTATGCCTACTGCCTCGGA
SRSF11	9295	SRSF11.2728	TGCTGTTGACAGTGAGCGCACAGTTTCTGAAATTGTTTTATAGTGAAGCCACAGATGTATAAAACAATTTCAGAAACTGTATGCCTACTGCCTCGGA
SRSF11	9295	SRSF11.2555	TGCTGTTGACAGTGAGCGATCAAGTTGTATAAAACCAATATAGTGAAGCCACAGATGTATATTGGTTTTATACAACTTGAGTGCCTACTGCCTCGGA
SRSF11	9295	SRSF11.1126	TGCTGTTGACAGTGAGCGACCAGACGTTCTAGAAGTGCAATAGTGAAGCCACAGATGTATTGCACTTCTAGAACGTCTGGCTGCCTACTGCCTCGGA
SRSF11	9295	SRSF11.1362	TGCTGTTGACAGTGAGCGCTCAGAGAGTGATAAAGATGTATAGTGAAGCCACAGATGTATACATCTTTATCACTCTCTGATTGCCTACTGCCTCGGA
SRSF11	9295	SRSF11.1395	TGCTGTTGACAGTGAGCGCCGGGATTATGATGAAGAGGAATAGTGAAGCCACAGATGTATTCCTCTTCATCATAATCCCGTTGCCTACTGCCTCGGA
STIP1	10963	STIP1.1225	TGCTGTTGACAGTGAGCGCGGCTTTGGAGGAGAAGAACAATAGTGAAGCCACAGATGTATTGTTCTTCTCCTCCAAAGCCATGCCTACTGCCTCGGA
STIP1	10963	STIP1.789	TGCTGTTGACAGTGAGCGCTGGAAGAAGATCTTCCAGAGATAGTGAAGCCACAGATGTATCTCTGGAAGATCTTCTTCCATTGCCTACTGCCTCGGA
STIP1	10963	STIP1.790	TGCTGTTGACAGTGAGCGCGGAAGAAGATCTTCCAGAGAATAGTGAAGCCACAGATGTATTCTCTGGAAGATCTTCTTCCATGCCTACTGCCTCGGA
STIP1	10963	STIP1.1023	TGCTGTTGACAGTGAGCGCACCGAGAAGACTATCGACAGATAGTGAAGCCACAGATGTATCTGTCGATAGTCTTCTCGGTTTGCCTACTGCCTCGGA
STIP1	10963	STIP1.1318	TGCTGTTGACAGTGAGCGCCCCGAAAGATGCCAAATTATATAGTGAAGCCACAGATGTATATAATTTGGCATCTTTCGGGTTGCCTACTGCCTCGGA
STIP1	10963	STIP1.1465	TGCTGTTGACAGTGAGCGCAGCGATGAAGGACTACACCAATAGTGAAGCCACAGATGTATTGGTGTAGTCCTTCATCGCTTTGCCTACTGCCTCGGA
SUPT6H	6830	SUPT6H.1333	TGCTGTTGACAGTGAGCGAACGGCTGTTTGAGAAGATGCATAGTGAAGCCACAGATGTATGCATCTTCTCAAACAGCCGTGTGCCTACTGCCTCGGA
SUPT6H	6830	SUPT6H.3531	TGCTGTTGACAGTGAGCGAAGGAGATCTTCAATATGTTAATAGTGAAGCCACAGATGTATTAACATATTGAAGATCTCCTCTGCCTACTGCCTCGGA
SUPT6H	6830	SUPT6H.742	TGCTGTTGACAGTGAGCGCCGGTGTGGACTTTGACTATGATAGTGAAGCCACAGATGTATCATAGTCAAAGTCCACACCGATGCCTACTGCCTCGGA
SUPT6H	6830	SUPT6H.776	TGCTGTTGACAGTGAGCGCTACAATGAGTATGATGAAGAATAGTGAAGCCACAGATGTATTCTTCATCATACTCATTGTATTGCCTACTGCCTCGGA
SUPT6H	6830	SUPT6H.4498	TGCTGTTGACAGTGAGCGACGGCAAGTTCCTACTGGGATATAGTGAAGCCACAGATGTATATCCCAGTAGGAACTTGCCGGTGCCTACTGCCTCGGA
SUPT6H	6830	SUPT6H.4615	TGCTGTTGACAGTGAGCGCTAGATGGTTTAAGGATCACTATAGTGAAGCCACAGATGTATAGTGATCCTTAAACCATCTAATGCCTACTGCCTCGGA
TBL1XR1	79718	TBL1XR1.5228	TGCTGTTGACAGTGAGCGCAAGGAGCTATCTGTTTATGTATAGTGAAGCCACAGATGTATACATAAACAGATAGCTCCTTATGCCTACTGCCTCGGA
TBL1XR1	79718	TBL1XR1.1827	TGCTGTTGACAGTGAGCGCTGGACCGACTATGAATGTGTATAGTGAAGCCACAGATGTATACACATTCATAGTCGGTCCATTGCCTACTGCCTCGGA
TBL1XR1	79718	TBL1XR1.1831	TGCTGTTGACAGTGAGCGCCCGACTATGAATGTGTACATATAGTGAAGCCACAGATGTATATGTACACATTCATAGTCGGTTGCCTACTGCCTCGGA
TBL1XR1	79718	TBL1XR1.6267	TGCTGTTGACAGTGAGCGCCAGGTTTTTGTACATGTTAAATAGTGAAGCCACAGATGTATTTAACATGTACAAAAACCTGTTGCCTACTGCCTCGGA
TBL1XR1	79718	TBL1XR1.4513	TGCTGTTGACAGTGAGCGCCAGCAATAAGATTGTCTCTAATAGTGAAGCCACAGATGTATTAGAGACAATCTTATTGCTGTTGCCTACTGCCTCGGA
TBL1XR1	79718	TBL1XR1.4940	TGCTGTTGACAGTGAGCGCTAGATACTAGATTGTATTGAATAGTGAAGCCACAGATGTATTCAATACAATCTAGTATCTATTGCCTACTGCCTCGGA
TBL3	10607	TBL3.2452	TGCTGTTGACAGTGAGCGCCCTGTGGCACAACATGAAGCTTAGTGAAGCCACAGATGTAAGCTTCATGTTGTGCCACAGGATGCCTACTGCCTCGGA
TBL3	10607	TBL3.2449	TGCTGTTGACAGTGAGCGCCTTCCTGTGGCACAACATGAATAGTGAAGCCACAGATGTATTCATGTTGTGCCACAGGAAGTTGCCTACTGCCTCGGA
TBL3	10607	TBL3.2446	TGCTGTTGACAGTGAGCGCGGACTTCCTGTGGCACAACATTAGTGAAGCCACAGATGTAATGTTGTGCCACAGGAAGTCCATGCCTACTGCCTCGGA
TBL3	10607	TBL3.741	TGCTGTTGACAGTGAGCGCCCGGCCGTGACAAGATATGTATAGTGAAGCCACAGATGTATACATATCTTGTCACGGCCGGATGCCTACTGCCTCGGA
TBL3	10607	TBL3.1303	TGCTGTTGACAGTGAGCGCCCGTATCTGGAGAATGAACAATAGTGAAGCCACAGATGTATTGTTCATTCTCCAGATACGGATGCCTACTGCCTCGGA
TBL3	10607	TBL3.1039	TGCTGTTGACAGTGAGCGACGACCACAACCTGTTGCTCTATAGTGAAGCCACAGATGTATAGAGCAACAGGTTGTGGTCGGTGCCTACTGCCTCGGA
TCEB3	6924	TCEB3.1974	TGCTGTTGACAGTGAGCGAACCGAGACTTTAAGGAAGAAATAGTGAAGCCACAGATGTATTTCTTCCTTAAAGTCTCGGTGTGCCTACTGCCTCGGA
TCEB3	6924	TCEB3.214	TGCTGTTGACAGTGAGCGCGCTATTGAAATATTTGAAGAATAGTGAAGCCACAGATGTATTCTTCAAATATTTCAATAGCTTGCCTACTGCCTCGGA
TCEB3	6924	TCEB3.213	TGCTGTTGACAGTGAGCGCAGCTATTGAAATATTTGAAGATAGTGAAGCCACAGATGTATCTTCAAATATTTCAATAGCTTTGCCTACTGCCTCGGA
TCEB3	6924	TCEB3.4051	TGCTGTTGACAGTGAGCGCCACAAATGTTACTATGTTTTATAGTGAAGCCACAGATGTATAAAACATAGTAACATTTGTGTTGCCTACTGCCTCGGA
TCEB3	6924	TCEB3.2209	TGCTGTTGACAGTGAGCGCCCCTGAGAAAATCAAGATCAATAGTGAAGCCACAGATGTATTGATCTTGATTTTCTCAGGGATGCCTACTGCCTCGGA
TCEB3	6924	TCEB3.311	TGCTGTTGACAGTGAGCGCCACGAGCATGTTGGAAGCTTTTAGTGAAGCCACAGATGTAAAAGCTTCCAACATGCTCGTGTTGCCTACTGCCTCGGA
TCOF1	6949	TCOF1.254	TGCTGTTGACAGTGAGCGAGACATCTATACACACTGGCAATAGTGAAGCCACAGATGTATTGCCAGTGTGTATAGATGTCCTGCCTACTGCCTCGGA
TCOF1	6949	TCOF1.247	TGCTGTTGACAGTGAGCGACCTTCTGGACATCTATACACATAGTGAAGCCACAGATGTATGTGTATAGATGTCCAGAAGGGTGCCTACTGCCTCGGA
TCOF1	6949	TCOF1.253	TGCTGTTGACAGTGAGCGCGGACATCTATACACACTGGCATAGTGAAGCCACAGATGTATGCCAGTGTGTATAGATGTCCATGCCTACTGCCTCGGA
TCOF1	6949	TCOF1.317	TGCTGTTGACAGTGAGCGCGCGGCACTGCAAGCTAAGAAATAGTGAAGCCACAGATGTATTTCTTAGCTTGCAGTGCCGCATGCCTACTGCCTCGGA
TCOF1	6949	TCOF1.2221	TGCTGTTGACAGTGAGCGAACAGGTGAAAACCTCAGTAAATAGTGAAGCCACAGATGTATTTACTGAGGTTTTCACCTGTGTGCCTACTGCCTCGGA
TCOF1	6949	TCOF1.463	TGCTGTTGACAGTGAGCGCGCCATCAAGCATGAAAGAAAATAGTGAAGCCACAGATGTATTTTCTTTCATGCTTGATGGCATGCCTACTGCCTCGGA
THOC7	80145	THOC7.140	TGCTGTTGACAGTGAGCGACCGTGACTGACGACGAAGTTATAGTGAAGCCACAGATGTATAACTTCGTCGTCAGTCACGGCTGCCTACTGCCTCGGA
THOC7	80145	THOC7.147	TGCTGTTGACAGTGAGCGATGACGACGAAGTTATACGGAATAGTGAAGCCACAGATGTATTCCGTATAACTTCGTCGTCAGTGCCTACTGCCTCGGA
THOC7	80145	THOC7.453	TGCTGTTGACAGTGAGCGCTCAAGCAAAACGAATACGAAATAGTGAAGCCACAGATGTATTTCGTATTCGTTTTGCTTGAATGCCTACTGCCTCGGA
THOC7	80145	THOC7.442	TGCTGTTGACAGTGAGCGCAAGCAAATTCTTCAAGCAAAATAGTGAAGCCACAGATGTATTTTGCTTGAAGAATTTGCTTTTGCCTACTGCCTCGGA
THOC7	80145	THOC7.902	TGCTGTTGACAGTGAGCGCAAGGAAAATGACTTCAGTATATAGTGAAGCCACAGATGTATATACTGAAGTCATTTTCCTTTTGCCTACTGCCTCGGA
THOC7	80145	THOC7.583	TGCTGTTGACAGTGAGCGCCACATTAAAGAAAGTGTTGAATAGTGAAGCCACAGATGTATTCAACACTTTCTTTAATGTGTTGCCTACTGCCTCGGA
TIMM50	92609	TIMM50.1289	TGCTGTTGACAGTGAGCGCCCTCAAGACCATTGCACTGAATAGTGAAGCCACAGATGTATTCAGTGCAATGGTCTTGAGGATGCCTACTGCCTCGGA
TIMM50	92609	TIMM50.616	TGCTGTTGACAGTGAGCGAAGGGTCCCAGCTATGCCAAAATAGTGAAGCCACAGATGTATTTTGGCATAGCTGGGACCCTCTGCCTACTGCCTCGGA
TIMM50	92609	TIMM50.1049	TGCTGTTGACAGTGAGCGCTCCACTCATTGATAGTGTGGATAGTGAAGCCACAGATGTATCCACACTATCAATGAGTGGAATGCCTACTGCCTCGGA
TIMM50	92609	TIMM50.782	TGCTGTTGACAGTGAGCGACCGGACATACAAATATTTCAATAGTGAAGCCACAGATGTATTGAAATATTTGTATGTCCGGCTGCCTACTGCCTCGGA
TIMM50	92609	TIMM50.2029	TGCTGTTGACAGTGAGCGACCAGTTGTTCAAAAGAAGCAATAGTGAAGCCACAGATGTATTGCTTCTTTTGAACAACTGGCTGCCTACTGCCTCGGA
TIMM50	92609	TIMM50.2149	TGCTGTTGACAGTGAGCGCCCCGGCTCAAGTGATCTCCAATAGTGAAGCCACAGATGTATTGGAGATCACTTGAGCCGGGATGCCTACTGCCTCGGA
TPM4	7171	TPM4.1144	TGCTGTTGACAGTGAGCGCCCCACAGATAGATCAACCTAATAGTGAAGCCACAGATGTATTAGGTTGATCTATCTGTGGGTTGCCTACTGCCTCGGA
TPM4	7171	TPM4.139	TGCTGTTGACAGTGAGCGAAGGAATGAAGGTGATAGAAAATAGTGAAGCCACAGATGTATTTTCTATCACCTTCATTCCTCTGCCTACTGCCTCGGA
TPM4	7171	TPM4.1884	TGCTGTTGACAGTGAGCGCTGGGACCAAGTTAATAAAAGATAGTGAAGCCACAGATGTATCTTTTATTAACTTGGTCCCAATGCCTACTGCCTCGGA
TPM4	7171	TPM4.2151	TGCTGTTGACAGTGAGCGCCCCAGGAAATACACTAGCAAATAGTGAAGCCACAGATGTATTTGCTAGTGTATTTCCTGGGTTGCCTACTGCCTCGGA
TPM4	7171	TPM4.1143	TGCTGTTGACAGTGAGCGCACCCACAGATAGATCAACCTATAGTGAAGCCACAGATGTATAGGTTGATCTATCTGTGGGTTTGCCTACTGCCTCGGA
TPM4	7171	TPM4.1026	TGCTGTTGACAGTGAGCGATCAACTGTTGGTCAAACTATATAGTGAAGCCACAGATGTATATAGTTTGACCAACAGTTGACTGCCTACTGCCTCGGA
TPR	7175	TPR.2310	TGCTGTTGACAGTGAGCGACCCTTAAACAGTTGCAGGAAATAGTGAAGCCACAGATGTATTTCCTGCAACTGTTTAAGGGCTGCCTACTGCCTCGGA
TPR	7175	TPR.1346	TGCTGTTGACAGTGAGCGAGAGAAGGAATTAGAGAATGCATAGTGAAGCCACAGATGTATGCATTCTCTAATTCCTTCTCCTGCCTACTGCCTCGGA
TPR	7175	TPR.2305	TGCTGTTGACAGTGAGCGCGGCTGCCCTTAAACAGTTGCATAGTGAAGCCACAGATGTATGCAACTGTTTAAGGGCAGCCTTGCCTACTGCCTCGGA
TPR	7175	TPR.6449	TGCTGTTGACAGTGAGCGCCAGGAGGTTTCTAGAGAACAATAGTGAAGCCACAGATGTATTGTTCTCTAGAAACCTCCTGATGCCTACTGCCTCGGA
TPR	7175	TPR.4004	TGCTGTTGACAGTGAGCGACAGGAACTGCAAGATAGTCTATAGTGAAGCCACAGATGTATAGACTATCTTGCAGTTCCTGCTGCCTACTGCCTCGGA
TPR	7175	TPR.4160	TGCTGTTGACAGTGAGCGCCAGGATCTACAGCAAATGCAATAGTGAAGCCACAGATGTATTGCATTTGCTGTAGATCCTGTTGCCTACTGCCTCGGA
TRIM28	10155	TRIM28.1190	TGCTGTTGACAGTGAGCGCGCAGATCATGAAGGAGCTGAATAGTGAAGCCACAGATGTATTCAGCTCCTTCATGATCTGCATGCCTACTGCCTCGGA
TRIM28	10155	TRIM28.2928	TGCTGTTGACAGTGAGCGCACTTCTGTGGATTTAATAAAATAGTGAAGCCACAGATGTATTTTATTAAATCCACAGAAGTATGCCTACTGCCTCGGA
TRIM28	10155	TRIM28.668	TGCTGTTGACAGTGAGCGACAAAGACATCGTGGAGAATTATAGTGAAGCCACAGATGTATAATTCTCCACGATGTCTTTGGTGCCTACTGCCTCGGA
TRIM28	10155	TRIM28.2588	TGCTGTTGACAGTGAGCGACCGCATGTTCAAGCAATTCAATAGTGAAGCCACAGATGTATTGAATTGCTTGAACATGCGGCTGCCTACTGCCTCGGA
TRIM28	10155	TRIM28.2596	TGCTGTTGACAGTGAGCGCTCAAGCAATTCAACAAGTTAATAGTGAAGCCACAGATGTATTAACTTGTTGAATTGCTTGAATGCCTACTGCCTCGGA
TRIM28	10155	TRIM28.2192	TGCTGTTGACAGTGAGCGAAGGCGATCTGGTTATGTGCAATAGTGAAGCCACAGATGTATTGCACATAACCAGATCGCCTGTGCCTACTGCCTCGGA
UBAP2L	9898	UBAP2L.1126	TGCTGTTGACAGTGAGCGACCAGTTCTTGGAGCAATTCAATAGTGAAGCCACAGATGTATTGAATTGCTCCAAGAACTGGGTGCCTACTGCCTCGGA
UBAP2L	9898	UBAP2L.1484	TGCTGTTGACAGTGAGCGACCGGCTCAGCAGAAACTGAAATAGTGAAGCCACAGATGTATTTCAGTTTCTGCTGAGCCGGCTGCCTACTGCCTCGGA
UBAP2L	9898	UBAP2L.86	TGCTGTTGACAGTGAGCGATGGGAACAACCTCAAAACCAATAGTGAAGCCACAGATGTATTGGTTTTGAGGTTGTTCCCAGTGCCTACTGCCTCGGA
UBAP2L	9898	UBAP2L.1925	TGCTGTTGACAGTGAGCGAACGCAGTTACAGACCACACAATAGTGAAGCCACAGATGTATTGTGTGGTCTGTAACTGCGTGTGCCTACTGCCTCGGA
UBAP2L	9898	UBAP2L.1707	TGCTGTTGACAGTGAGCGACCAGTGAATCATCCTCTACAATAGTGAAGCCACAGATGTATTGTAGAGGATGATTCACTGGCTGCCTACTGCCTCGGA
UBAP2L	9898	UBAP2L.2516	TGCTGTTGACAGTGAGCGACAGATGCTTCAGACAAGATTTTAGTGAAGCCACAGATGTAAAATCTTGTCTGAAGCATCTGCTGCCTACTGCCTCGGA
VEZF1	7716	VEZF1.4119	TGCTGTTGACAGTGAGCGAAAGCTTGTCTGCAATAATAAATAGTGAAGCCACAGATGTATTTATTATTGCAGACAAGCTTCTGCCTACTGCCTCGGA
VEZF1	7716	VEZF1.4050	TGCTGTTGACAGTGAGCGCCAGGAGTGAGACTTCATTGTATAGTGAAGCCACAGATGTATACAATGAAGTCTCACTCCTGTTGCCTACTGCCTCGGA
VEZF1	7716	VEZF1.4392	TGCTGTTGACAGTGAGCGACAGCTAAACAGTTGTATTAGATAGTGAAGCCACAGATGTATCTAATACAACTGTTTAGCTGCTGCCTACTGCCTCGGA
VEZF1	7716	VEZF1.2393	TGCTGTTGACAGTGAGCGACCGATGGAATATAGCATTGTATAGTGAAGCCACAGATGTATACAATGCTATATTCCATCGGGTGCCTACTGCCTCGGA
VEZF1	7716	VEZF1.1875	TGCTGTTGACAGTGAGCGATAGGGTGTGTATGTAACTTATTAGTGAAGCCACAGATGTAATAAGTTACATACACACCCTACTGCCTACTGCCTCGGA
VEZF1	7716	VEZF1.4566	TGCTGTTGACAGTGAGCGACACTGTATTACTAACATGCAATAGTGAAGCCACAGATGTATTGCATGTTAGTAATACAGTGCTGCCTACTGCCTCGGA
VIM	7431	VIM.1920	TGCTGTTGACAGTGAGCGCGCGCAAGATAGATTTGGAATATAGTGAAGCCACAGATGTATATTCCAAATCTATCTTGCGCTTGCCTACTGCCTCGGA
VIM	7431	VIM.1797	TGCTGTTGACAGTGAGCGCTCACGATGACCTTGAATAAAATAGTGAAGCCACAGATGTATTTTATTCAAGGTCATCGTGATTGCCTACTGCCTCGGA
VIM	7431	VIM.2026	TGCTGTTGACAGTGAGCGCTGTGCTAGAATACTTTTTAAATAGTGAAGCCACAGATGTATTTAAAAAGTATTCTAGCACAATGCCTACTGCCTCGGA
VIM	7431	VIM.1750	TGCTGTTGACAGTGAGCGAACGGTTGAAACTAGAGATGGATAGTGAAGCCACAGATGTATCCATCTCTAGTTTCAACCGTCTGCCTACTGCCTCGGA
VIM	7431	VIM.1965	TGCTGTTGACAGTGAGCGCCCGACACTCCTACAAGATTTATAGTGAAGCCACAGATGTATAAATCTTGTAGGAGTGTCGGTTGCCTACTGCCTCGGA
VIM	7431	VIM.63	TGCTGTTGACAGTGAGCGAAGGCTTTAGCGAGTTATTAAATAGTGAAGCCACAGATGTATTTAATAACTCGCTAAAGCCTGTGCCTACTGCCTCGGA
WBP11	51729	WBP11.2503	TGCTGTTGACAGTGAGCGCTCCTGTAAATATTTTGTAATATAGTGAAGCCACAGATGTATATTACAAAATATTTACAGGAATGCCTACTGCCTCGGA
WBP11	51729	WBP11.333	TGCTGTTGACAGTGAGCGCGGAGAAATTGGATGAAATGGATAGTGAAGCCACAGATGTATCCATTTCATCCAATTTCTCCATGCCTACTGCCTCGGA
WBP11	51729	WBP11.329	TGCTGTTGACAGTGAGCGAACATGGAGAAATTGGATGAAATAGTGAAGCCACAGATGTATTTCATCCAATTTCTCCATGTCTGCCTACTGCCTCGGA
WBP11	51729	WBP11.2580	TGCTGTTGACAGTGAGCGATGGGAAGAATATGTACAATTATAGTGAAGCCACAGATGTATAATTGTACATATTCTTCCCACTGCCTACTGCCTCGGA
WBP11	51729	WBP11.847	TGCTGTTGACAGTGAGCGCAGGCGAGATGAAGACATGTTATAGTGAAGCCACAGATGTATAACATGTCTTCATCTCGCCTATGCCTACTGCCTCGGA
WBP11	51729	WBP11.237	TGCTGTTGACAGTGAGCGACCGGAAGAGAGAATTAAAGAATAGTGAAGCCACAGATGTATTCTTTAATTCTCTCTTCCGGGTGCCTACTGCCTCGGA
WDR18	57418	WDR18.1504	TGCTGTTGACAGTGAGCGATGCTAGTCTGTTTTTAACAAATAGTGAAGCCACAGATGTATTTGTTAAAAACAGACTAGCACTGCCTACTGCCTCGGA
WDR18	57418	WDR18.311	TGCTGTTGACAGTGAGCGATCCTGGCAGGAGTTGCAGAAATAGTGAAGCCACAGATGTATTTCTGCAACTCCTGCCAGGACTGCCTACTGCCTCGGA
WDR18	57418	WDR18.1499	TGCTGTTGACAGTGAGCGAAGTGGTGCTAGTCTGTTTTTATAGTGAAGCCACAGATGTATAAAAACAGACTAGCACCACTGTGCCTACTGCCTCGGA
WDR18	57418	WDR18.1505	TGCTGTTGACAGTGAGCGCGCTAGTCTGTTTTTAACAAAATAGTGAAGCCACAGATGTATTTTGTTAAAAACAGACTAGCATGCCTACTGCCTCGGA
WDR18	57418	WDR18.1510	TGCTGTTGACAGTGAGCGATCTGTTTTTAACAAAAGAGGATAGTGAAGCCACAGATGTATCCTCTTTTGTTAAAAACAGACTGCCTACTGCCTCGGA
WDR18	57418	WDR18.1260	TGCTGTTGACAGTGAGCGCCCTGCGCAAGATCAATCGGGATAGTGAAGCCACAGATGTATCCCGATTGATCTTGCGCAGGTTGCCTACTGCCTCGGA
WDR33	55339	WDR33.843	TGCTGTTGACAGTGAGCGAACGGATAATAAATTTGCTACATAGTGAAGCCACAGATGTATGTAGCAAATTTATTATCCGTGTGCCTACTGCCTCGGA
WDR33	55339	WDR33.841	TGCTGTTGACAGTGAGCGACCACGGATAATAAATTTGCTATAGTGAAGCCACAGATGTATAGCAAATTTATTATCCGTGGGTGCCTACTGCCTCGGA
WDR33	55339	WDR33.749	TGCTGTTGACAGTGAGCGAAGGATATGTGAAATATTGGCATAGTGAAGCCACAGATGTATGCCAATATTTCACATATCCTCTGCCTACTGCCTCGGA
WDR33	55339	WDR33.482	TGCTGTTGACAGTGAGCGCCCCACCTATAGGAATGTTGAATAGTGAAGCCACAGATGTATTCAACATTCCTATAGGTGGGATGCCTACTGCCTCGGA
WDR33	55339	WDR33.341	TGCTGTTGACAGTGAGCGCACGAATGAGAAAAGCTGTGAATAGTGAAGCCACAGATGTATTCACAGCTTTTCTCATTCGTTTGCCTACTGCCTCGGA
WDR33	55339	WDR33.266	TGCTGTTGACAGTGAGCGAACCTCGACAGCTGTTTTATAATAGTGAAGCCACAGATGTATTATAAAACAGCTGTCGAGGTGTGCCTACTGCCTCGGA
XAB2	56949	XAB2.297	TGCTGTTGACAGTGAGCGATGCCTATGAAGATGTCAACAATAGTGAAGCCACAGATGTATTGTTGACATCTTCATAGGCAGTGCCTACTGCCTCGGA
XAB2	56949	XAB2.330	TGCTGTTGACAGTGAGCGAGGCCTTTGTGTTCATGCACAATAGTGAAGCCACAGATGTATTGTGCATGAACACAAAGGCCCTGCCTACTGCCTCGGA
XAB2	56949	XAB2.1287	TGCTGTTGACAGTGAGCGCGGCCACCAAGGTGAACTTCAATAGTGAAGCCACAGATGTATTGAAGTTCACCTTGGTGGCCTTGCCTACTGCCTCGGA
XAB2	56949	XAB2.1140	TGCTGTTGACAGTGAGCGACCGGGAGATCATCAACACCTATAGTGAAGCCACAGATGTATAGGTGTTGATGATCTCCCGGGTGCCTACTGCCTCGGA
XAB2	56949	XAB2.1461	TGCTGTTGACAGTGAGCGCCCGCGTGTACAAGTCACTGAATAGTGAAGCCACAGATGTATTCAGTGACTTGTACACGCGGTTGCCTACTGCCTCGGA
XAB2	56949	XAB2.1905	TGCTGTTGACAGTGAGCGACCAGCAGTATGACATGTTCAATAGTGAAGCCACAGATGTATTGAACATGTCATACTGCTGGGTGCCTACTGCCTCGGA
ZC3H18	124245	ZC3H18.1267	TGCTGTTGACAGTGAGCGACCGAGAGATGTCAGAGACACATAGTGAAGCCACAGATGTATGTGTCTCTGACATCTCTCGGGTGCCTACTGCCTCGGA
ZC3H18	124245	ZC3H18.1761	TGCTGTTGACAGTGAGCGACCGATCCAAGTCTCCCAAGAATAGTGAAGCCACAGATGTATTCTTGGGAGACTTGGATCGGCTGCCTACTGCCTCGGA
ZC3H18	124245	ZC3H18.1305	TGCTGTTGACAGTGAGCGAAGACCCTTATTATGACTATGATAGTGAAGCCACAGATGTATCATAGTCATAATAAGGGTCTGTGCCTACTGCCTCGGA
ZC3H18	124245	ZC3H18.873	TGCTGTTGACAGTGAGCGACCGGTTCTTCATGAAAGGGAATAGTGAAGCCACAGATGTATTCCCTTTCATGAAGAACCGGCTGCCTACTGCCTCGGA
ZC3H18	124245	ZC3H18.3519	TGCTGTTGACAGTGAGCGACGGATCAGAAATATATCTATATAGTGAAGCCACAGATGTATATAGATATATTTCTGATCCGGTGCCTACTGCCTCGGA
ZC3H18	124245	ZC3H18.3302	TGCTGTTGACAGTGAGCGAACGGTTCTCATGTAAATTACATAGTGAAGCCACAGATGTATGTAATTTACATGAGAACCGTGTGCCTACTGCCTCGGA
ZC3H4	23211	ZC3H4.1757	TGCTGTTGACAGTGAGCGAAGGACATGTACAACAAGAAGATAGTGAAGCCACAGATGTATCTTCTTGTTGTACATGTCCTGTGCCTACTGCCTCGGA
ZC3H4	23211	ZC3H4.1755	TGCTGTTGACAGTGAGCGCGCAGGACATGTACAACAAGAATAGTGAAGCCACAGATGTATTCTTGTTGTACATGTCCTGCTTGCCTACTGCCTCGGA
ZC3H4	23211	ZC3H4.2421	TGCTGTTGACAGTGAGCGCCCGGGAGAATGAGGAAGGTGATAGTGAAGCCACAGATGTATCACCTTCCTCATTCTCCCGGTTGCCTACTGCCTCGGA
ZC3H4	23211	ZC3H4.5901	TGCTGTTGACAGTGAGCGACAGGATTGTAACAAAAGTGTATAGTGAAGCCACAGATGTATACACTTTTGTTACAATCCTGGTGCCTACTGCCTCGGA
ZC3H4	23211	ZC3H4.3180	TGCTGTTGACAGTGAGCGATCGCATCCTCAAGACAGTCAATAGTGAAGCCACAGATGTATTGACTGTCTTGAGGATGCGAGTGCCTACTGCCTCGGA
ZC3H4	23211	ZC3H4.4745	TGCTGTTGACAGTGAGCGAACGCACGTTCTGTCAGTATTATAGTGAAGCCACAGATGTATAATACTGACAGAACGTGCGTGTGCCTACTGCCTCGGA
ZFP91	80829	ZFP91.1841	TGCTGTTGACAGTGAGCGCACCACAGAGGTTCTGATTGAATAGTGAAGCCACAGATGTATTCAATCAGAACCTCTGTGGTATGCCTACTGCCTCGGA
ZFP91	80829	ZFP91.2676	TGCTGTTGACAGTGAGCGCTGGCAGAAATTTGCACTTTGATAGTGAAGCCACAGATGTATCAAAGTGCAAATTTCTGCCATTGCCTACTGCCTCGGA
ZFP91	80829	ZFP91.1385	TGCTGTTGACAGTGAGCGATGTGGATTTACTTGTCGACAATAGTGAAGCCACAGATGTATTGTCGACAAGTAAATCCACAGTGCCTACTGCCTCGGA
ZFP91	80829	ZFP91.5083	TGCTGTTGACAGTGAGCGCTAGGTTGAAAAGGTTATGTAATAGTGAAGCCACAGATGTATTACATAACCTTTTCAACCTATTGCCTACTGCCTCGGA
ZFP91	80829	ZFP91.5480	TGCTGTTGACAGTGAGCGCAACCTAGTAGATGGAAAATTATAGTGAAGCCACAGATGTATAATTTTCCATCTACTAGGTTATGCCTACTGCCTCGGA
ZFP91	80829	ZFP91.4257	TGCTGTTGACAGTGAGCGCAACAACTAGTTAGTTCTACTATAGTGAAGCCACAGATGTATAGTAGAACTAACTAGTTGTTTTGCCTACTGCCTCGGA
ZMYM2	7750	ZMYM2.2502	TGCTGTTGACAGTGAGCGACCCAACATGACAACTCAGAAATAGTGAAGCCACAGATGTATTTCTGAGTTGTCATGTTGGGCTGCCTACTGCCTCGGA
ZMYM2	7750	ZMYM2.2062	TGCTGTTGACAGTGAGCGATGCATCAGTTCTGCAGCAAAATAGTGAAGCCACAGATGTATTTTGCTGCAGAACTGATGCACTGCCTACTGCCTCGGA
ZMYM2	7750	ZMYM2.1793	TGCTGTTGACAGTGAGCGATCACAAGACAAAATATGCAAATAGTGAAGCCACAGATGTATTTGCATATTTTGTCTTGTGACTGCCTACTGCCTCGGA
ZMYM2	7750	ZMYM2.5186	TGCTGTTGACAGTGAGCGCTAGCTGTGTAGTACTCTAAAATAGTGAAGCCACAGATGTATTTTAGAGTACTACACAGCTAATGCCTACTGCCTCGGA
ZMYM2	7750	ZMYM2.9016	TGCTGTTGACAGTGAGCGCTAGGTCAATTTTTGTCACAAATAGTGAAGCCACAGATGTATTTGTGACAAAAATTGACCTAATGCCTACTGCCTCGGA
ZMYM2	7750	ZMYM2.4069	TGCTGTTGACAGTGAGCGAAACCAGAATGCTCTAGTTCTATAGTGAAGCCACAGATGTATAGAACTAGAGCATTCTGGTTGTGCCTACTGCCTCGGA
ZMYM3	9203	ZMYM3.454	TGCTGTTGACAGTGAGCGCTGGCTCCAGATTCTCCAATAATAGTGAAGCCACAGATGTATTATTGGAGAATCTGGAGCCAATGCCTACTGCCTCGGA
ZMYM3	9203	ZMYM3.1244	TGCTGTTGACAGTGAGCGATCGCTGCAGCATATGCCAGAATAGTGAAGCCACAGATGTATTCTGGCATATGCTGCAGCGAGTGCCTACTGCCTCGGA
ZMYM3	9203	ZMYM3.43	TGCTGTTGACAGTGAGCGACCAGTCCATTTGACCCATTGATAGTGAAGCCACAGATGTATCAATGGGTCAAATGGACTGGGTGCCTACTGCCTCGGA
ZMYM3	9203	ZMYM3.1073	TGCTGTTGACAGTGAGCGCAAAGACCTGTACCTTCTGCAATAGTGAAGCCACAGATGTATTGCAGAAGGTACAGGTCTTTTTGCCTACTGCCTCGGA
ZMYM3	9203	ZMYM3.510	TGCTGTTGACAGTGAGCGAACCTCCATAGCTACTGCAAGATAGTGAAGCCACAGATGTATCTTGCAGTAGCTATGGAGGTGTGCCTACTGCCTCGGA
ZMYM3	9203	ZMYM3.778	TGCTGTTGACAGTGAGCGAAGGTTGTAGATTCCACTGAGATAGTGAAGCCACAGATGTATCTCAGTGGAATCTACAACCTCTGCCTACTGCCTCGGA
ZNF131	7690	ZNF131.806	TGCTGTTGACAGTGAGCGCTCAAGTGTGAAATATGCAATATAGTGAAGCCACAGATGTATATTGCATATTTCACACTTGAATGCCTACTGCCTCGGA
ZNF131	7690	ZNF131.1494	TGCTGTTGACAGTGAGCGAAGAGCAGGTCCAAGTGAGTTATAGTGAAGCCACAGATGTATAACTCACTTGGACCTGCTCTGTGCCTACTGCCTCGGA
ZNF131	7690	ZNF131.1225	TGCTGTTGACAGTGAGCGATGGTTTATGCAAGGAAATGAATAGTGAAGCCACAGATGTATTCATTTCCTTGCATAAACCACTGCCTACTGCCTCGGA
ZNF131	7690	ZNF131.2134	TGCTGTTGACAGTGAGCGACCAGGTCATGTTCTTCCTCAATAGTGAAGCCACAGATGTATTGAGGAAGAACATGACCTGGGTGCCTACTGCCTCGGA
ZNF131	7690	ZNF131.1294	TGCTGTTGACAGTGAGCGCACGGAAGAAGTTCTTTCAGTATAGTGAAGCCACAGATGTATACTGAAAGAACTTCTTCCGTTTGCCTACTGCCTCGGA
ZNF131	7690	ZNF131.1901	TGCTGTTGACAGTGAGCGCCAGACAAGTGGACCAAAGTTATAGTGAAGCCACAGATGTATAACTTTGGTCCACTTGTCTGTTGCCTACTGCCTCGGA
ZNF22	7570	ZNF22.509	TGCTGTTGACAGTGAGCGCGGGAAAAGTTTCTTTCAGAGTTAGTGAAGCCACAGATGTAACTCTGAAAGAAACTTTTCCCATGCCTACTGCCTCGGA
ZNF22	7570	ZNF22.510	TGCTGTTGACAGTGAGCGAGGAAAAGTTTCTTTCAGAGTTTAGTGAAGCCACAGATGTAAACTCTGAAAGAAACTTTTCCCTGCCTACTGCCTCGGA
ZNF22	7570	ZNF22.514	TGCTGTTGACAGTGAGCGCAAGTTTCTTTCAGAGTTCTAATAGTGAAGCCACAGATGTATTAGAACTCTGAAAGAAACTTTTGCCTACTGCCTCGGA
ZNF22	7570	ZNF22.1592	TGCTGTTGACAGTGAGCGCTAGAGATACTATAGAATCCAATAGTGAAGCCACAGATGTATTGGATTCTATAGTATCTCTAATGCCTACTGCCTCGGA
ZNF22	7570	ZNF22.382	TGCTGTTGACAGTGAGCGCCAGAAGAAGCTTGGATGACAATAGTGAAGCCACAGATGTATTGTCATCCAAGCTTCTTCTGATGCCTACTGCCTCGGA
ZNF22	7570	ZNF22.1904	TGCTGTTGACAGTGAGCGACCCTGCTTAAATGTTTGTCAATAGTGAAGCCACAGATGTATTGACAAACATTTAAGCAGGGCTGCCTACTGCCTCGGA
ZNF512	84450	ZNF512.174	TGCTGTTGACAGTGAGCGACCAGTGCTCCATAAAGGATAATAGTGAAGCCACAGATGTATTATCCTTTATGGAGCACTGGGTGCCTACTGCCTCGGA
ZNF512	84450	ZNF512.535	TGCTGTTGACAGTGAGCGAACCATAGAGGGTTTAAAGAAATAGTGAAGCCACAGATGTATTTCTTTAAACCCTCTATGGTCTGCCTACTGCCTCGGA
ZNF512	84450	ZNF512.299	TGCTGTTGACAGTGAGCGCCCTACTGGATGAAGATGAGAATAGTGAAGCCACAGATGTATTCTCATCTTCATCCAGTAGGTTGCCTACTGCCTCGGA
ZNF512	84450	ZNF512.394	TGCTGTTGACAGTGAGCGACAGGAAGAAGATGAAGACTATTAGTGAAGCCACAGATGTAATAGTCTTCATCTTCTTCCTGCTGCCTACTGCCTCGGA
ZNF512	84450	ZNF512.2346	TGCTGTTGACAGTGAGCGAACCCACAGACATGAAAAGCAATAGTGAAGCCACAGATGTATTGCTTTTCATGTCTGTGGGTCTGCCTACTGCCTCGGA
ZNF512	84450	ZNF512.1180	TGCTGTTGACAGTGAGCGCTGGAAGACAGATATCAAGAAATAGTGAAGCCACAGATGTATTTCTTGATATCTGTCTTCCATTGCCTACTGCCTCGGA
